# Supplementary material for: (±)-1-(1-Allyl-1H-benzimidazol-2-yl)ethanol
Source: Acta Crystallogr Sect E Struct Rep Online. 2012 Nov 3;68(Pt 12):o3254. doi: 10.1107/S1600536812044340 (PMC3588808; doi:10.1107/S1600536812044340)
Supplement: Supplementary file 1 [file e-68-o3254-sup1.cif]

##############################################################################
#                                                                            #
# This CIF contains the data in a paper accepted for publication in          #
# Acta Crystallographica Section E. It conforms to the requirements of       #
# Notes for Authors for Acta Crystallographica Section E, and has been       #
# peer reviewed under the auspices of the IUCr Commission on Journals.       #
#                                                                            #
# Full details of the Crystallographic Information File format               #
# are given in the paper "The Crystallographic Information File (CIF):       #
# a New Standard Archive File for Crystallography" by S. R. Hall, F. H.      #
# Allen and I. D. Brown [Acta Cryst. (1991), A47, 655-685].                  #
#                                                                            #
# The current version of the core CIF dictionary is obtainable from          #
# ftp://ftp.iucr.org/pub/cif_core.dic.                                       #
#                                                                            #
# Software is freely available for graphical display of the structure(s)     #
# in this CIF. For information consult the CIF software page                 #
# http://www.iucr.org/resources/cif/software.                                #
#                                                                            #
# This file may be used for bona fide research purposes within the           #
# scientific community so long as proper attribution is given to the journal # 
# article from which it was obtained.                                        #
#                                                                            #
##############################################################################
data_I
_audit_creation_method     SHELXL-97
_chemical_name_systematic
;
(+-)-1-(1-Allyl-1<i>H</i>-benzimidazol-2-yl)ethanol
;
_chemical_name_common     ?
_chemical_formula_moiety     'C12 H14 N2 O'
_chemical_formula_sum     'C12 H14 N2 O'
_chemical_formula_iupac     'C12 H14 N2 O'
_chemical_formula_weight     202.25
_chemical_melting_point     ?
_symmetry_cell_setting     triclinic
_symmetry_space_group_name_H-M     'P 1'
_symmetry_space_group_name_Hall     'P 1'
loop_
    _symmetry_equiv_pos_as_xyz
    'x, y, z'
_cell_length_a     8.7816(18)
_cell_length_b     9.1233(18)
_cell_length_c     14.773(3)
_cell_angle_alpha     96.66(3)
_cell_angle_beta     107.15(3)
_cell_angle_gamma     90.83(3)
_cell_volume     1121.8(4)
_cell_formula_units_Z     4
_cell_measurement_reflns_used     ?
_cell_measurement_theta_min     2.35
_cell_measurement_theta_max     27.95
_cell_measurement_temperature     293(2)
_exptl_crystal_description     block
_exptl_crystal_colour     colourless
_exptl_crystal_size_max     0.24
_exptl_crystal_size_mid     0.22
_exptl_crystal_size_min     0.15
_exptl_crystal_density_diffrn     1.198
_exptl_crystal_density_meas     ?
_exptl_crystal_density_method     'not measured'
_exptl_crystal_F_000     432
_exptl_absorpt_coefficient_mu     0.078
_exptl_absorpt_correction_type     multi-scan
_exptl_absorpt_process_details     '(CrystalClear; Rigaku, 2005)'
_exptl_absorpt_correction_T_min     0.9815
_exptl_absorpt_correction_T_max     0.9884
_exptl_special_details     ?
_diffrn_ambient_temperature     293(2)
_diffrn_radiation_type     MoK\a
_diffrn_radiation_wavelength     0.71073
_diffrn_radiation_source     'fine-focus sealed tube'
_diffrn_radiation_monochromator     graphite
_diffrn_measurement_device_type     'Rigaku Mercury2 (2x2 bin mode)'
_diffrn_measurement_method     \w
_diffrn_detector_area_resol_mean     13.6612
_diffrn_reflns_number     10277
_diffrn_reflns_av_R_equivalents     0.0311
_diffrn_reflns_av_sigmaI/netI     0.0810
_diffrn_reflns_theta_min     2.43
_diffrn_reflns_theta_max     26.00
_diffrn_reflns_theta_full     26.00
_diffrn_measured_fraction_theta_max     0.994
_diffrn_measured_fraction_theta_full     0.994
_diffrn_reflns_limit_h_min     -10
_diffrn_reflns_limit_h_max     10
_diffrn_reflns_limit_k_min     -11
_diffrn_reflns_limit_k_max     11
_diffrn_reflns_limit_l_min     -18
_diffrn_reflns_limit_l_max     18
_diffrn_standards_number     0
_diffrn_standards_interval_count     ?
_diffrn_standards_interval_time     ?
_diffrn_standards_decay_%     ?
_refine_special_details
;
Refinement of <i>F</i>^2^ against ALL reflections. The weighted <i>R</i>-factor
<i>wR</i> and goodness of fit <i>S</i> are based on <i>F</i>^2^, conventional
<i>R</i>-factors <i>R</i> are based on <i>F</i>, with <i>F</i> set to zero for
negative <i>F</i>^2^. The threshold expression of <i>F</i>^2^ >
\s(<i>F</i>^2^) is used only for calculating <i>R</i>-factors(gt) <i>etc</i>.
and is not relevant to the choice of reflections for refinement.
<i>R</i>-factors based on <i>F</i>^2^ are statistically about twice as large
as those based on <i>F</i>, and <i>R</i>- factors based on ALL data will be
even larger.
;
_reflns_number_total     8368
_reflns_number_gt     4897
_reflns_threshold_expression     I>2sigma(I)
_refine_ls_structure_factor_coef     Fsqd
_refine_ls_matrix_type     full
_refine_ls_R_factor_all     0.0872
_refine_ls_R_factor_gt     0.0548
_refine_ls_wR_factor_gt     0.1129
_refine_ls_wR_factor_ref     0.1281
_refine_ls_goodness_of_fit_ref     1.023
_refine_ls_restrained_S_all     1.022
_refine_ls_number_reflns     4404
_refine_ls_number_parameters     541
_refine_ls_number_restraints     3
_refine_ls_hydrogen_treatment     constr
_refine_ls_weighting_scheme     calc
_refine_ls_weighting_details
         'calc w=1/[\s^2^(Fo^2^)+(0.0586P)^2^+0.0000P] where P=(Fo^2^+2Fc^2^)/3'
_atom_sites_solution_hydrogens     geom
_atom_sites_solution_primary     direct
_atom_sites_solution_secondary     difmap
_refine_ls_shift/su_max     0.000
_refine_ls_shift/su_mean     0.000
_refine_diff_density_max     0.164
_refine_diff_density_min     -0.186
_refine_ls_extinction_method     none
_refine_ls_extinction_coef     ?
loop_
    _atom_type_symbol
    _atom_type_description
    _atom_type_scat_dispersion_real
    _atom_type_scat_dispersion_imag
    _atom_type_scat_source
    'C' 'C' 0.0033 0.0016
                         'International Tables Vol C Tables 4.2.6.8 and 6.1.1.4'
    'H' 'H' 0.0000 0.0000
                         'International Tables Vol C Tables 4.2.6.8 and 6.1.1.4'
    'N' 'N' 0.0061 0.0033
                         'International Tables Vol C Tables 4.2.6.8 and 6.1.1.4'
    'O' 'O' 0.0106 0.0060
                         'International Tables Vol C Tables 4.2.6.8 and 6.1.1.4'
_computing_data_collection     'CrystalClear (Rigaku, 2005)'
_computing_cell_refinement     'CrystalClear (Rigaku, 2005)'
_computing_data_reduction     'CrystalClear (Rigaku, 2005)'
_computing_structure_solution     'SHELXS97 (Sheldrick, 2008)'
_computing_structure_refinement     'SHELXL97 (Sheldrick, 2008)'
_computing_molecular_graphics     'SHELXTL (Sheldrick, 2008)'
_computing_publication_material     'SHELXL97 (Sheldrick, 2008)'
loop_
    _atom_site_type_symbol
    _atom_site_label
    _atom_site_fract_x
    _atom_site_fract_y
    _atom_site_fract_z
    _atom_site_U_iso_or_equiv
    _atom_site_adp_type
    _atom_site_calc_flag
    _atom_site_refinement_flags
    _atom_site_occupancy
    _atom_site_symmetry_multiplicity
    _atom_site_disorder_assembly
    _atom_site_disorder_group
    C C1 0.5685(5) 0.0013(4) 0.2505(3) 0.0458(10) Uani d . 1 1 . .
    C C2 0.5232(6) -0.1444(5) 0.2097(3) 0.0582(12) Uani d . 1 1 . .
    H H2A 0.5454 -0.2222 0.2463 0.070 Uiso calc R 1 1 . .
    C C3 0.4441(6) -0.1693(6) 0.1128(4) 0.0690(14) Uani d . 1 1 . .
    H H3A 0.4135 -0.2654 0.0835 0.083 Uiso calc R 1 1 . .
    C C4 0.4100(6) -0.0526(6) 0.0590(3) 0.0712(14) Uani d . 1 1 . .
    H H4A 0.3558 -0.0731 -0.0058 0.085 Uiso calc R 1 1 . .
    C C5 0.4531(6) 0.0936(6) 0.0974(3) 0.0643(13) Uani d . 1 1 . .
    H H5A 0.4310 0.1708 0.0603 0.077 Uiso calc R 1 1 . .
    C C6 0.5318(5) 0.1171(5) 0.1951(3) 0.0489(10) Uani d . 1 1 . .
    C C7 0.6574(4) 0.2036(4) 0.3452(3) 0.0435(10) Uani d . 1 1 . .
    C C8 0.7359(5) 0.3134(4) 0.4309(3) 0.0479(10) Uani d . 1 1 . .
    H H8A 0.6697 0.3990 0.4307 0.058 Uiso calc R 1 1 . .
    C C9 0.7615(6) 0.2491(5) 0.5242(3) 0.0594(12) Uani d . 1 1 . .
    H H9A 0.8118 0.3233 0.5767 0.089 Uiso calc R 1 1 . .
    H H9B 0.8284 0.1667 0.5254 0.089 Uiso calc R 1 1 . .
    H H9C 0.6604 0.2167 0.5296 0.089 Uiso calc R 1 1 . .
    C C10 0.5846(5) 0.3949(5) 0.2284(3) 0.0556(12) Uani d . 1 1 . .
    H H10A 0.6017 0.4673 0.2844 0.067 Uiso calc R 1 1 . .
    H H10B 0.4805 0.4084 0.1848 0.067 Uiso calc R 1 1 . .
    C C11 0.7095(7) 0.4188(5) 0.1814(4) 0.0688(13) Uani d . 1 1 . .
    H H11A 0.8146 0.4042 0.2150 0.083 Uiso calc R 1 1 . .
    C C12 0.6823(9) 0.4589(7) 0.0964(5) 0.104(2) Uani d . 1 1 . .
    H H12A 0.5786 0.4745 0.0607 0.125 Uiso calc R 1 1 . .
    H H12B 0.7665 0.4719 0.0715 0.125 Uiso calc R 1 1 . .
    C C13 0.1628(5) 0.7216(5) 0.6969(3) 0.0472(10) Uani d . 1 1 . .
    C C14 0.2453(5) 0.7395(6) 0.7940(3) 0.0627(13) Uani d . 1 1 . .
    H H14A 0.2719 0.8327 0.8289 0.075 Uiso calc R 1 1 . .
    C C15 0.2858(6) 0.6124(6) 0.8360(3) 0.0683(14) Uani d . 1 1 . .
    H H15A 0.3421 0.6202 0.9006 0.082 Uiso calc R 1 1 . .
    C C16 0.2449(6) 0.4733(6) 0.7843(4) 0.0662(13) Uani d . 1 1 . .
    H H16A 0.2742 0.3900 0.8150 0.079 Uiso calc R 1 1 . .
    C C17 0.1610(5) 0.4556(5) 0.6878(3) 0.0560(12) Uani d . 1 1 . .
    H H17A 0.1338 0.3620 0.6534 0.067 Uiso calc R 1 1 . .
    C C18 0.1189(5) 0.5824(4) 0.6439(3) 0.0445(10) Uani d . 1 1 . .
    C C19 0.0315(4) 0.7439(4) 0.5469(3) 0.0428(10) Uani d . 1 1 . .
    C C20 -0.0486(5) 0.8173(4) 0.4616(3) 0.0478(10) Uani d . 1 1 . .
    H H20A 0.0186 0.9028 0.4596 0.057 Uiso calc R 1 1 . .
    C C21 -0.0795(6) 0.7139(5) 0.3688(3) 0.0610(12) Uani d . 1 1 . .
    H H21A -0.1311 0.7656 0.3160 0.091 Uiso calc R 1 1 . .
    H H21B -0.1469 0.6307 0.3699 0.091 Uiso calc R 1 1 . .
    H H21C 0.0201 0.6800 0.3621 0.091 Uiso calc R 1 1 . .
    C C22 0.1121(5) 0.9846(4) 0.6599(4) 0.0564(12) Uani d . 1 1 . .
    H H22A 0.0953 1.0334 0.6030 0.068 Uiso calc R 1 1 . .
    H H22B 0.2169 1.0169 0.7029 0.068 Uiso calc R 1 1 . .
    C C23 -0.0127(6) 1.0274(5) 0.7075(4) 0.0688(14) Uani d . 1 1 . .
    H H23A -0.1190 1.0031 0.6733 0.083 Uiso calc R 1 1 . .
    C C24 0.0180(9) 1.0959(7) 0.7930(5) 0.106(2) Uani d . 1 1 . .
    H H24A 0.1230 1.1218 0.8290 0.127 Uiso calc R 1 1 . .
    H H24B -0.0649 1.1194 0.8184 0.127 Uiso calc R 1 1 . .
    C C25 0.1235(5) 0.2875(5) 0.1527(3) 0.0510(11) Uani d . 1 1 . .
    C C26 0.0739(6) 0.2591(5) 0.0539(3) 0.0646(13) Uani d . 1 1 . .
    H H26A 0.0475 0.1639 0.0220 0.077 Uiso calc R 1 1 . .
    C C27 0.0664(7) 0.3815(6) 0.0058(4) 0.0737(14) Uani d . 1 1 . .
    H H27A 0.0336 0.3679 -0.0606 0.088 Uiso calc R 1 1 . .
    C C28 0.1059(6) 0.5232(5) 0.0528(4) 0.0726(15) Uani d . 1 1 . .
    H H28A 0.0992 0.6020 0.0173 0.087 Uiso calc R 1 1 . .
    C C29 0.1547(6) 0.5505(5) 0.1507(4) 0.0672(13) Uani d . 1 1 . .
    H H29A 0.1803 0.6462 0.1820 0.081 Uiso calc R 1 1 . .
    C C30 0.1644(5) 0.4289(5) 0.2017(3) 0.0525(11) Uani d . 1 1 . .
    C C31 0.2025(5) 0.2829(4) 0.3089(3) 0.0466(10) Uani d . 1 1 . .
    C C32 0.2450(5) 0.2198(5) 0.4023(3) 0.0508(10) Uani d . 1 1 . .
    H H32A 0.3255 0.1470 0.4008 0.061 Uiso calc R 1 1 . .
    C C33 0.3171(6) 0.3359(5) 0.4866(3) 0.0616(12) Uani d . 1 1 . .
    H H33A 0.3422 0.2909 0.5445 0.092 Uiso calc R 1 1 . .
    H H33B 0.2421 0.4108 0.4887 0.092 Uiso calc R 1 1 . .
    H H33C 0.4127 0.3798 0.4801 0.092 Uiso calc R 1 1 . .
    C C34 0.1221(6) 0.0331(4) 0.2065(4) 0.0594(12) Uani d . 1 1 . .
    H H34A 0.1757 -0.0082 0.2645 0.071 Uiso calc R 1 1 . .
    H H34B 0.1681 -0.0067 0.1572 0.071 Uiso calc R 1 1 . .
    C C35 -0.0505(6) -0.0127(5) 0.1766(4) 0.0705(14) Uani d . 1 1 . .
    H H35A -0.1110 0.0278 0.2145 0.085 Uiso calc R 1 1 . .
    C C36 -0.1226(8) -0.1036(6) 0.1027(5) 0.0980(19) Uani d . 1 1 . .
    H H36A -0.0662 -0.1465 0.0630 0.118 Uiso calc R 1 1 . .
    H H36B -0.2312 -0.1267 0.0889 0.118 Uiso calc R 1 1 . .
    C C37 0.5376(5) 1.0456(5) 0.6951(3) 0.0533(11) Uani d . 1 1 . .
    C C38 0.5520(6) 1.1886(6) 0.7412(4) 0.0732(15) Uani d . 1 1 . .
    H H38A 0.5271 1.2690 0.7072 0.088 Uiso calc R 1 1 . .
    C C39 0.6052(7) 1.2070(6) 0.8401(4) 0.0818(16) Uani d . 1 1 . .
    H H39A 0.6149 1.3016 0.8729 0.098 Uiso calc R 1 1 . .
    C C40 0.6444(7) 1.0866(7) 0.8916(4) 0.0816(16) Uani d . 1 1 . .
    H H40A 0.6803 1.1032 0.9579 0.098 Uiso calc R 1 1 . .
    C C41 0.6314(6) 0.9450(6) 0.8468(4) 0.0728(14) Uani d . 1 1 . .
    H H41A 0.6571 0.8650 0.8812 0.087 Uiso calc R 1 1 . .
    C C42 0.5785(5) 0.9265(5) 0.7483(3) 0.0562(12) Uani d . 1 1 . .
    C C43 0.4930(5) 0.8496(5) 0.5936(3) 0.0512(11) Uani d . 1 1 . .
    C C44 0.4472(5) 0.7419(5) 0.5029(3) 0.0537(11) Uani d . 1 1 . .
    H H44A 0.3670 0.6703 0.5084 0.064 Uiso calc R 1 1 . .
    C C45 0.3721(6) 0.8175(5) 0.4162(3) 0.0629(12) Uani d . 1 1 . .
    H H45A 0.3447 0.7459 0.3602 0.094 Uiso calc R 1 1 . .
    H H45B 0.4463 0.8915 0.4104 0.094 Uiso calc R 1 1 . .
    H H45C 0.2774 0.8631 0.4228 0.094 Uiso calc R 1 1 . .
    C C46 0.5790(6) 0.6494(5) 0.7029(4) 0.0667(14) Uani d . 1 1 . .
    H H46A 0.5206 0.5808 0.6480 0.080 Uiso calc R 1 1 . .
    H H46B 0.5404 0.6320 0.7561 0.080 Uiso calc R 1 1 . .
    C C47 0.7517(7) 0.6209(6) 0.7272(4) 0.0810(16) Uani d . 1 1 . .
    H H47A 0.8037 0.6350 0.6821 0.097 Uiso calc R 1 1 . .
    C C48 0.8330(9) 0.5788(9) 0.8051(5) 0.121(3) Uani d . 1 1 . .
    H H48A 0.7847 0.5637 0.8517 0.146 Uiso calc R 1 1 . .
    H H48B 0.9409 0.5630 0.8157 0.146 Uiso calc R 1 1 . .
    N N1 0.6487(4) 0.0580(4) 0.3448(2) 0.0471(8) Uani d . 1 1 . .
    N N2 0.5884(4) 0.2455(3) 0.2568(2) 0.0468(8) Uani d . 1 1 . .
    N N3 0.0372(4) 0.5997(4) 0.5496(2) 0.0470(8) Uani d . 1 1 . .
    N N4 0.1055(4) 0.8238(4) 0.6335(2) 0.0456(8) Uani d . 1 1 . .
    N N5 0.2142(4) 0.4240(4) 0.3004(3) 0.0535(9) Uani d . 1 1 . .
    N N6 0.1496(4) 0.1939(4) 0.2233(3) 0.0515(9) Uani d . 1 1 . .
    N N7 0.4845(4) 0.9947(4) 0.5973(3) 0.0573(10) Uani d . 1 1 . .
    N N8 0.5482(4) 0.8010(4) 0.6817(3) 0.0547(9) Uani d . 1 1 . .
    O O1 0.8842(3) 0.3584(3) 0.4171(2) 0.0575(8) Uani d . 1 1 . .
    H H1B 0.9230 0.4234 0.4617 0.069 Uiso d R 1 1 . .
    O O2 -0.1956(3) 0.8682(3) 0.4758(2) 0.0577(8) Uani d . 1 1 . .
    H H2B -0.2118 0.9311 0.4392 0.069 Uiso d R 1 1 . .
    O O3 0.1079(4) 0.1432(3) 0.4119(2) 0.0636(8) Uani d . 1 1 . .
    H H3B 0.0389 0.2020 0.4139 0.095 Uiso calc R 1 1 . .
    O O4 0.5825(4) 0.6616(3) 0.4948(2) 0.0656(9) Uani d . 1 1 . .
    H H4B 0.6509 0.7186 0.4889 0.098 Uiso calc R 1 1 . .
loop_
    _atom_site_aniso_label
    _atom_site_aniso_U_11
    _atom_site_aniso_U_22
    _atom_site_aniso_U_33
    _atom_site_aniso_U_12
    _atom_site_aniso_U_13
    _atom_site_aniso_U_23
    C1 0.044(2) 0.043(2) 0.048(2) -0.0030(18) 0.010(2) 0.0025(19)
    C2 0.063(3) 0.047(3) 0.061(3) -0.004(2) 0.017(3) -0.003(2)
    C3 0.073(3) 0.062(3) 0.067(3) -0.014(3) 0.022(3) -0.014(3)
    C4 0.072(3) 0.084(4) 0.047(3) -0.010(3) 0.009(3) -0.011(3)
    C5 0.062(3) 0.074(3) 0.053(3) -0.002(3) 0.011(2) 0.007(3)
    C6 0.037(2) 0.052(3) 0.057(3) -0.0002(19) 0.012(2) 0.006(2)
    C7 0.036(2) 0.043(2) 0.051(3) 0.0041(18) 0.013(2) 0.002(2)
    C8 0.041(2) 0.043(2) 0.058(3) 0.0033(18) 0.014(2) 0.0006(19)
    C9 0.069(3) 0.059(3) 0.048(3) -0.004(2) 0.016(2) 0.004(2)
    C10 0.054(3) 0.047(3) 0.069(3) 0.007(2) 0.017(2) 0.019(2)
    C11 0.074(3) 0.054(3) 0.084(4) -0.005(2) 0.030(3) 0.016(3)
    C12 0.133(6) 0.095(5) 0.102(5) 0.005(4) 0.056(4) 0.032(4)
    C13 0.043(2) 0.049(2) 0.051(3) 0.0064(19) 0.017(2) 0.005(2)
    C14 0.056(3) 0.070(3) 0.053(3) 0.002(3) 0.007(2) -0.004(2)
    C15 0.066(3) 0.086(4) 0.049(3) 0.005(3) 0.012(3) 0.008(3)
    C16 0.063(3) 0.075(3) 0.064(3) 0.015(3) 0.016(3) 0.025(3)
    C17 0.054(3) 0.055(3) 0.061(3) 0.009(2) 0.017(2) 0.015(2)
    C18 0.041(2) 0.045(2) 0.048(2) 0.0037(18) 0.015(2) 0.0018(19)
    C19 0.033(2) 0.043(2) 0.052(3) -0.0012(17) 0.014(2) 0.0045(19)
    C20 0.048(2) 0.040(2) 0.056(3) 0.0050(19) 0.016(2) 0.0061(19)
    C21 0.077(3) 0.055(3) 0.052(3) 0.005(2) 0.019(2) 0.009(2)
    C22 0.059(3) 0.038(2) 0.069(3) -0.001(2) 0.018(2) -0.002(2)
    C23 0.072(3) 0.052(3) 0.083(4) 0.008(2) 0.030(3) -0.007(3)
    C24 0.123(6) 0.095(5) 0.106(5) 0.005(4) 0.057(4) -0.020(4)
    C25 0.049(2) 0.047(2) 0.062(3) 0.011(2) 0.022(2) 0.011(2)
    C26 0.081(4) 0.057(3) 0.056(3) 0.009(3) 0.020(3) 0.008(2)
    C27 0.085(4) 0.077(4) 0.060(3) 0.013(3) 0.019(3) 0.018(3)
    C28 0.089(4) 0.063(3) 0.067(3) 0.003(3) 0.019(3) 0.024(3)
    C29 0.075(3) 0.051(3) 0.076(4) 0.001(2) 0.021(3) 0.013(2)
    C30 0.051(3) 0.049(3) 0.058(3) 0.001(2) 0.017(2) 0.010(2)
    C31 0.041(2) 0.047(2) 0.054(3) 0.0046(19) 0.016(2) 0.006(2)
    C32 0.047(2) 0.044(2) 0.067(3) 0.0087(19) 0.022(2) 0.016(2)
    C33 0.058(3) 0.063(3) 0.058(3) 0.005(2) 0.010(2) 0.006(2)
    C34 0.065(3) 0.039(2) 0.074(3) 0.006(2) 0.020(3) 0.005(2)
    C35 0.072(3) 0.056(3) 0.089(4) -0.005(3) 0.033(3) 0.010(3)
    C36 0.085(4) 0.088(4) 0.108(5) -0.008(4) 0.010(4) 0.009(4)
    C37 0.044(2) 0.058(3) 0.061(3) 0.009(2) 0.019(2) 0.010(2)
    C38 0.078(4) 0.059(3) 0.076(4) 0.009(3) 0.015(3) 0.005(3)
    C39 0.086(4) 0.072(4) 0.082(4) 0.007(3) 0.026(3) -0.011(3)
    C40 0.079(4) 0.107(5) 0.060(3) 0.006(3) 0.025(3) 0.007(3)
    C41 0.074(4) 0.080(4) 0.068(3) 0.009(3) 0.021(3) 0.019(3)
    C42 0.048(3) 0.065(3) 0.061(3) 0.007(2) 0.021(2) 0.017(2)
    C43 0.042(2) 0.047(3) 0.067(3) 0.003(2) 0.017(2) 0.013(2)
    C44 0.045(3) 0.045(2) 0.073(3) 0.000(2) 0.021(2) 0.008(2)
    C45 0.055(3) 0.060(3) 0.069(3) 0.002(2) 0.013(2) 0.002(2)
    C46 0.066(3) 0.055(3) 0.085(4) 0.008(2) 0.024(3) 0.028(3)
    C47 0.075(4) 0.075(4) 0.107(4) 0.026(3) 0.035(3) 0.043(3)
    C48 0.093(5) 0.158(7) 0.129(6) 0.038(5) 0.034(5) 0.076(5)
    N1 0.049(2) 0.0373(19) 0.053(2) 0.0011(16) 0.0136(18) 0.0013(16)
    N2 0.045(2) 0.0405(19) 0.052(2) 0.0014(15) 0.0100(17) 0.0063(16)
    N3 0.045(2) 0.043(2) 0.052(2) 0.0017(16) 0.0121(17) 0.0070(16)
    N4 0.045(2) 0.0398(19) 0.050(2) 0.0014(15) 0.0148(17) -0.0013(16)
    N5 0.056(2) 0.047(2) 0.060(2) 0.0061(17) 0.0182(19) 0.0114(17)
    N6 0.052(2) 0.042(2) 0.061(2) 0.0063(16) 0.0168(19) 0.0099(18)
    N7 0.060(2) 0.047(2) 0.064(3) 0.0065(18) 0.016(2) 0.0099(18)
    N8 0.053(2) 0.051(2) 0.065(3) 0.0076(18) 0.021(2) 0.0155(19)
    O1 0.0543(18) 0.0485(17) 0.0662(19) -0.0111(14) 0.0192(15) -0.0076(14)
    O2 0.0560(18) 0.0567(18) 0.0671(19) 0.0160(14) 0.0230(15) 0.0213(15)
    O3 0.0650(19) 0.0506(17) 0.083(2) 0.0016(15) 0.0296(17) 0.0195(16)
    O4 0.0586(19) 0.0491(17) 0.092(2) 0.0072(15) 0.0274(18) 0.0055(16)
_geom_special_details
;
All e.s.d.'s (except the e.s.d. in the dihedral angle between two l.s. planes)
are estimated using the full covariance matrix. The cell e.s.d.'s are taken
into account individually in the estimation of e.s.d.'s in distances, angles
and torsion angles; correlations between e.s.d.'s in cell parameters are only
used when they are defined by crystal symmetry. An approximate (isotropic)
treatment of cell e.s.d.'s is used for estimating e.s.d.'s involving l.s.
planes.
;
loop_
    _geom_bond_atom_site_label_1
    _geom_bond_atom_site_label_2
    _geom_bond_site_symmetry_2
    _geom_bond_distance
    _geom_bond_publ_flag
    C1 C6 . 1.394(6) ?
    C1 C2 . 1.395(6) ?
    C1 N1 . 1.396(5) ?
    C2 C3 . 1.385(7) ?
    C2 H2A . 0.9300 ?
    C3 C4 . 1.385(7) ?
    C3 H3A . 0.9300 ?
    C4 C5 . 1.388(7) ?
    C4 H4A . 0.9300 ?
    C5 C6 . 1.394(6) ?
    C5 H5A . 0.9300 ?
    C6 N2 . 1.385(5) ?
    C7 N1 . 1.329(5) ?
    C7 N2 . 1.369(5) ?
    C7 C8 . 1.501(6) ?
    C8 O1 . 1.438(5) ?
    C8 C9 . 1.517(6) ?
    C8 H8A . 0.9800 ?
    C9 H9A . 0.9600 ?
    C9 H9B . 0.9600 ?
    C9 H9C . 0.9600 ?
    C10 N2 . 1.470(5) ?
    C10 C11 . 1.487(7) ?
    C10 H10A . 0.9700 ?
    C10 H10B . 0.9700 ?
    C11 C12 . 1.303(8) ?
    C11 H11A . 0.9300 ?
    C12 H12A . 0.9300 ?
    C12 H12B . 0.9300 ?
    C13 N4 . 1.392(5) ?
    C13 C14 . 1.392(6) ?
    C13 C18 . 1.397(5) ?
    C14 C15 . 1.380(7) ?
    C14 H14A . 0.9300 ?
    C15 C16 . 1.387(7) ?
    C15 H15A . 0.9300 ?
    C16 C17 . 1.388(7) ?
    C16 H16A . 0.9300 ?
    C17 C18 . 1.393(6) ?
    C17 H17A . 0.9300 ?
    C18 N3 . 1.395(5) ?
    C19 N3 . 1.322(5) ?
    C19 N4 . 1.368(5) ?
    C19 C20 . 1.489(6) ?
    C20 O2 . 1.443(5) ?
    C20 C21 . 1.522(6) ?
    C20 H20A . 0.9800 ?
    C21 H21A . 0.9600 ?
    C21 H21B . 0.9600 ?
    C21 H21C . 0.9600 ?
    C22 N4 . 1.469(5) ?
    C22 C23 . 1.501(6) ?
    C22 H22A . 0.9700 ?
    C22 H22B . 0.9700 ?
    C23 C24 . 1.292(7) ?
    C23 H23A . 0.9300 ?
    C24 H24A . 0.9300 ?
    C24 H24B . 0.9300 ?
    C25 C26 . 1.386(6) ?
    C25 C30 . 1.391(6) ?
    C25 N6 . 1.393(5) ?
    C26 C27 . 1.384(7) ?
    C26 H26A . 0.9300 ?
    C27 C28 . 1.383(7) ?
    C27 H27A . 0.9300 ?
    C28 C29 . 1.373(7) ?
    C28 H28A . 0.9300 ?
    C29 C30 . 1.402(6) ?
    C29 H29A . 0.9300 ?
    C30 N5 . 1.399(6) ?
    C31 N5 . 1.314(5) ?
    C31 N6 . 1.371(5) ?
    C31 C32 . 1.505(6) ?
    C32 O3 . 1.434(5) ?
    C32 C33 . 1.510(6) ?
    C32 H32A . 0.9800 ?
    C33 H33A . 0.9600 ?
    C33 H33B . 0.9600 ?
    C33 H33C . 0.9600 ?
    C34 N6 . 1.463(5) ?
    C34 C35 . 1.486(7) ?
    C34 H34A . 0.9700 ?
    C34 H34B . 0.9700 ?
    C35 C36 . 1.284(7) ?
    C35 H35A . 0.9300 ?
    C36 H36A . 0.9300 ?
    C36 H36B . 0.9300 ?
    C37 C38 . 1.386(6) ?
    C37 N7 . 1.400(6) ?
    C37 C42 . 1.404(6) ?
    C38 C39 . 1.384(7) ?
    C38 H38A . 0.9300 ?
    C39 C40 . 1.398(8) ?
    C39 H39A . 0.9300 ?
    C40 C41 . 1.368(8) ?
    C40 H40A . 0.9300 ?
    C41 C42 . 1.379(7) ?
    C41 H41A . 0.9300 ?
    C42 N8 . 1.388(6) ?
    C43 N7 . 1.323(5) ?
    C43 N8 . 1.376(5) ?
    C43 C44 . 1.512(6) ?
    C44 O4 . 1.432(5) ?
    C44 C45 . 1.508(6) ?
    C44 H44A . 0.9800 ?
    C45 H45A . 0.9600 ?
    C45 H45B . 0.9600 ?
    C45 H45C . 0.9600 ?
    C46 N8 . 1.466(5) ?
    C46 C47 . 1.487(7) ?
    C46 H46A . 0.9700 ?
    C46 H46B . 0.9700 ?
    C47 C48 . 1.268(8) ?
    C47 H47A . 0.9300 ?
    C48 H48A . 0.9300 ?
    C48 H48B . 0.9300 ?
    O1 H1B . 0.8201 ?
    O2 H2B . 0.8197 ?
    O3 H3B . 0.8200 ?
    O4 H4B . 0.8200 ?
loop_
    _geom_angle_atom_site_label_1
    _geom_angle_atom_site_label_2
    _geom_angle_atom_site_label_3
    _geom_angle_site_symmetry_1
    _geom_angle_site_symmetry_3
    _geom_angle
    _geom_angle_publ_flag
    C6 C1 C2 . . 120.6(4) ?
    C6 C1 N1 . . 109.5(3) ?
    C2 C1 N1 . . 130.0(4) ?
    C3 C2 C1 . . 117.7(4) ?
    C3 C2 H2A . . 121.2 ?
    C1 C2 H2A . . 121.2 ?
    C2 C3 C4 . . 120.7(4) ?
    C2 C3 H3A . . 119.6 ?
    C4 C3 H3A . . 119.6 ?
    C3 C4 C5 . . 123.0(5) ?
    C3 C4 H4A . . 118.5 ?
    C5 C4 H4A . . 118.5 ?
    C4 C5 C6 . . 115.7(5) ?
    C4 C5 H5A . . 122.2 ?
    C6 C5 H5A . . 122.2 ?
    N2 C6 C5 . . 131.6(4) ?
    N2 C6 C1 . . 106.1(4) ?
    C5 C6 C1 . . 122.3(4) ?
    N1 C7 N2 . . 112.5(3) ?
    N1 C7 C8 . . 125.2(4) ?
    N2 C7 C8 . . 122.3(4) ?
    O1 C8 C7 . . 104.7(3) ?
    O1 C8 C9 . . 111.9(3) ?
    C7 C8 C9 . . 112.7(3) ?
    O1 C8 H8A . . 109.2 ?
    C7 C8 H8A . . 109.2 ?
    C9 C8 H8A . . 109.2 ?
    C8 C9 H9A . . 109.5 ?
    C8 C9 H9B . . 109.5 ?
    H9A C9 H9B . . 109.5 ?
    C8 C9 H9C . . 109.5 ?
    H9A C9 H9C . . 109.5 ?
    H9B C9 H9C . . 109.5 ?
    N2 C10 C11 . . 110.9(4) ?
    N2 C10 H10A . . 109.5 ?
    C11 C10 H10A . . 109.5 ?
    N2 C10 H10B . . 109.5 ?
    C11 C10 H10B . . 109.5 ?
    H10A C10 H10B . . 108.0 ?
    C12 C11 C10 . . 124.7(6) ?
    C12 C11 H11A . . 117.7 ?
    C10 C11 H11A . . 117.7 ?
    C11 C12 H12A . . 120.0 ?
    C11 C12 H12B . . 120.0 ?
    H12A C12 H12B . . 120.0 ?
    N4 C13 C14 . . 131.7(4) ?
    N4 C13 C18 . . 106.0(4) ?
    C14 C13 C18 . . 122.3(4) ?
    C15 C14 C13 . . 116.8(4) ?
    C15 C14 H14A . . 121.6 ?
    C13 C14 H14A . . 121.6 ?
    C14 C15 C16 . . 121.7(5) ?
    C14 C15 H15A . . 119.1 ?
    C16 C15 H15A . . 119.1 ?
    C15 C16 C17 . . 121.4(5) ?
    C15 C16 H16A . . 119.3 ?
    C17 C16 H16A . . 119.3 ?
    C16 C17 C18 . . 117.9(4) ?
    C16 C17 H17A . . 121.1 ?
    C18 C17 H17A . . 121.1 ?
    C17 C18 N3 . . 131.0(4) ?
    C17 C18 C13 . . 119.9(4) ?
    N3 C18 C13 . . 109.2(4) ?
    N3 C19 N4 . . 112.8(4) ?
    N3 C19 C20 . . 125.7(4) ?
    N4 C19 C20 . . 121.5(4) ?
    O2 C20 C19 . . 105.9(3) ?
    O2 C20 C21 . . 111.4(4) ?
    C19 C20 C21 . . 112.3(3) ?
    O2 C20 H20A . . 109.0 ?
    C19 C20 H20A . . 109.0 ?
    C21 C20 H20A . . 109.0 ?
    C20 C21 H21A . . 109.5 ?
    C20 C21 H21B . . 109.5 ?
    H21A C21 H21B . . 109.5 ?
    C20 C21 H21C . . 109.5 ?
    H21A C21 H21C . . 109.5 ?
    H21B C21 H21C . . 109.5 ?
    N4 C22 C23 . . 110.8(3) ?
    N4 C22 H22A . . 109.5 ?
    C23 C22 H22A . . 109.5 ?
    N4 C22 H22B . . 109.5 ?
    C23 C22 H22B . . 109.5 ?
    H22A C22 H22B . . 108.1 ?
    C24 C23 C22 . . 124.2(6) ?
    C24 C23 H23A . . 117.9 ?
    C22 C23 H23A . . 117.9 ?
    C23 C24 H24A . . 120.0 ?
    C23 C24 H24B . . 120.0 ?
    H24A C24 H24B . . 120.0 ?
    C26 C25 C30 . . 123.1(4) ?
    C26 C25 N6 . . 131.7(4) ?
    C30 C25 N6 . . 105.2(4) ?
    C27 C26 C25 . . 115.7(5) ?
    C27 C26 H26A . . 122.2 ?
    C25 C26 H26A . . 122.2 ?
    C28 C27 C26 . . 122.4(5) ?
    C28 C27 H27A . . 118.8 ?
    C26 C27 H27A . . 118.8 ?
    C29 C28 C27 . . 121.6(5) ?
    C29 C28 H28A . . 119.2 ?
    C27 C28 H28A . . 119.2 ?
    C28 C29 C30 . . 117.5(4) ?
    C28 C29 H29A . . 121.2 ?
    C30 C29 H29A . . 121.2 ?
    C25 C30 N5 . . 110.6(4) ?
    C25 C30 C29 . . 119.8(4) ?
    N5 C30 C29 . . 129.6(4) ?
    N5 C31 N6 . . 113.8(4) ?
    N5 C31 C32 . . 124.7(4) ?
    N6 C31 C32 . . 121.5(3) ?
    O3 C32 C31 . . 110.0(3) ?
    O3 C32 C33 . . 111.8(4) ?
    C31 C32 C33 . . 112.3(4) ?
    O3 C32 H32A . . 107.5 ?
    C31 C32 H32A . . 107.5 ?
    C33 C32 H32A . . 107.5 ?
    C32 C33 H33A . . 109.5 ?
    C32 C33 H33B . . 109.5 ?
    H33A C33 H33B . . 109.5 ?
    C32 C33 H33C . . 109.5 ?
    H33A C33 H33C . . 109.5 ?
    H33B C33 H33C . . 109.5 ?
    N6 C34 C35 . . 112.3(4) ?
    N6 C34 H34A . . 109.1 ?
    C35 C34 H34A . . 109.1 ?
    N6 C34 H34B . . 109.1 ?
    C35 C34 H34B . . 109.1 ?
    H34A C34 H34B . . 107.9 ?
    C36 C35 C34 . . 125.2(5) ?
    C36 C35 H35A . . 117.4 ?
    C34 C35 H35A . . 117.4 ?
    C35 C36 H36A . . 120.0 ?
    C35 C36 H36B . . 120.0 ?
    H36A C36 H36B . . 120.0 ?
    C38 C37 N7 . . 129.6(4) ?
    C38 C37 C42 . . 120.1(5) ?
    N7 C37 C42 . . 110.3(4) ?
    C39 C38 C37 . . 117.4(5) ?
    C39 C38 H38A . . 121.3 ?
    C37 C38 H38A . . 121.3 ?
    C38 C39 C40 . . 121.5(5) ?
    C38 C39 H39A . . 119.2 ?
    C40 C39 H39A . . 119.2 ?
    C41 C40 C39 . . 121.6(5) ?
    C41 C40 H40A . . 119.2 ?
    C39 C40 H40A . . 119.2 ?
    C40 C41 C42 . . 116.9(5) ?
    C40 C41 H41A . . 121.5 ?
    C42 C41 H41A . . 121.5 ?
    C41 C42 N8 . . 132.0(5) ?
    C41 C42 C37 . . 122.5(5) ?
    N8 C42 C37 . . 105.5(4) ?
    N7 C43 N8 . . 113.9(4) ?
    N7 C43 C44 . . 125.1(4) ?
    N8 C43 C44 . . 121.0(4) ?
    O4 C44 C45 . . 112.6(4) ?
    O4 C44 C43 . . 110.1(3) ?
    C45 C44 C43 . . 111.8(4) ?
    O4 C44 H44A . . 107.4 ?
    C45 C44 H44A . . 107.4 ?
    C43 C44 H44A . . 107.4 ?
    C44 C45 H45A . . 109.5 ?
    C44 C45 H45B . . 109.5 ?
    H45A C45 H45B . . 109.5 ?
    C44 C45 H45C . . 109.5 ?
    H45A C45 H45C . . 109.5 ?
    H45B C45 H45C . . 109.5 ?
    N8 C46 C47 . . 111.8(4) ?
    N8 C46 H46A . . 109.3 ?
    C47 C46 H46A . . 109.3 ?
    N8 C46 H46B . . 109.3 ?
    C47 C46 H46B . . 109.3 ?
    H46A C46 H46B . . 107.9 ?
    C48 C47 C46 . . 124.4(6) ?
    C48 C47 H47A . . 117.8 ?
    C46 C47 H47A . . 117.8 ?
    C47 C48 H48A . . 120.0 ?
    C47 C48 H48B . . 120.0 ?
    H48A C48 H48B . . 120.0 ?
    C7 N1 C1 . . 105.2(4) ?
    C7 N2 C6 . . 106.7(3) ?
    C7 N2 C10 . . 128.0(4) ?
    C6 N2 C10 . . 125.2(4) ?
    C19 N3 C18 . . 105.6(3) ?
    C19 N4 C13 . . 106.4(3) ?
    C19 N4 C22 . . 128.3(4) ?
    C13 N4 C22 . . 125.1(4) ?
    C31 N5 C30 . . 104.2(4) ?
    C31 N6 C25 . . 106.2(3) ?
    C31 N6 C34 . . 128.3(4) ?
    C25 N6 C34 . . 125.5(4) ?
    C43 N7 C37 . . 104.1(4) ?
    C43 N8 C42 . . 106.2(3) ?
    C43 N8 C46 . . 128.0(4) ?
    C42 N8 C46 . . 125.7(4) ?
    C8 O1 H1B . . 104.2 ?
    C20 O2 H2B . . 98.1 ?
    C32 O3 H3B . . 109.5 ?
    C44 O4 H4B . . 109.5 ?
loop_
    _geom_hbond_atom_site_label_D
    _geom_hbond_atom_site_label_H
    _geom_hbond_atom_site_label_A
    _geom_hbond_site_symmetry_A
    _geom_hbond_distance_DH
    _geom_hbond_distance_HA
    _geom_hbond_distance_DA
    _geom_hbond_angle_DHA
    O1 H1B N3 1_655 0.82 1.99 2.801(4) 167.4
    O2 H2B N1 1_465 0.82 2.05 2.811(4) 154.7
    O3 H3B O1 1_455 0.82 1.99 2.808(4) 174.9
    O4 H4B O2 1_655 0.82 1.97 2.787(4) 175.6
data_global
_journal_date_recd_electronic     2012-10-17
_journal_date_accepted     2012-10-25
_journal_name_full     'Acta Crystallographica, Section E'
_journal_year     2012
_journal_volume     68
_journal_issue     12
_journal_page_first     o3254
_journal_page_last     o3254
_journal_paper_category     QO
_journal_paper_doi     10.1107/S1600536812044340
_journal_coeditor_code     RZ5017
_publ_contact_author_name     'Dong-Ping Li'
_publ_contact_author_address
;
Department of Chemistry
Nanchang University
Nanchang 330031
People's Republic of China
;
_publ_contact_author_email     'nculdp@126.com'
_publ_contact_author_fax     '86-791-83969240'
_publ_contact_author_phone     '86-13065186812'
_publ_section_title
;
(+-)-1-(1-Allyl-1<i>H</i>-benzimidazol-2-yl)ethanol
;
loop_
    _publ_author_name
    _publ_author_footnote
    _publ_author_address
    'Li, Dong-Ping' .
;
Department of Chemistry, Nanchang University, Nanchang 330031,
People's Republic of China
;
    'Li, Min' .
;
Department of Chemistry, Nanchang University, Nanchang 330031,
People's Republic of China
;
    'Li, Shuai' .
;
Department of Chemistry, Nanchang University, Nanchang 330031,
People's Republic of China
;
    'Hu, Hang-Na' .
;
Department of Chemistry, Nanchang University, Nanchang 330031,
People's Republic of China
;
