# Supplementary material for: (±)-1-(1-Allyl-1H-benzimidazol-2-yl)ethanol
Source: Acta Crystallogr Sect E Struct Rep Online. 2012 Nov 3;68(Pt 12):o3254. doi: 10.1107/S1600536812044340 (PMC3588808; doi:10.1107/S1600536812044340)
Supplement: Supplementary file 2 [file e-68-o3254-Isup2.hkl]

# 
# h,k,l, Fc-squared, Fo-squared, sigma(Fo-squared) and status flag 
# 
data_I
_shelx_title ' SHELXL in P1' 
_shelx_refln_list_code          4 
_shelx_F_calc_maximum      125.81 
_exptl_crystal_F_000       432.00 
_reflns_d_resolution_high  0.8107 
 
loop_ 
 _symmetry_equiv_pos_as_xyz 
 'x, y, z' 
 
_cell_length_a     8.7816 
_cell_length_b     9.1233 
_cell_length_c    14.7725 
_cell_angle_alpha  96.657 
_cell_angle_beta  107.153 
_cell_angle_gamma  90.827 
 
_shelx_F_squared_multiplier     1.000 
 
loop_ 
 _refln_index_h 
 _refln_index_k 
 _refln_index_l 
 _refln_F_squared_calc 
 _refln_F_squared_meas 
 _refln_F_squared_sigma 
 _refln_observed_status 
   3   0   0     1163.58     1171.51     11.11 o 
   4   0   0      341.50      320.40      8.24 o 
   5   0   0       73.99       76.93      3.75 o 
   6   0   0       69.44       75.62      4.80 o 
   7   0   0       27.14       32.92      4.38 o 
   8   0   0        1.66        4.35      3.87 o 
   9   0   0       17.66       13.52      3.80 o 
  10   0   0        7.16        9.60      3.91 o 
 -10   1   0        0.05        4.17      3.31 o 
  -9   1   0       18.42        8.11      4.16 o 
  -8   1   0        1.30        1.46      1.57 o 
  -7   1   0       64.15       62.46      5.25 o 
  -6   1   0       89.65       93.59      4.55 o 
  -5   1   0       18.14       20.51      4.35 o 
  -4   1   0      103.70      117.24      8.75 o 
  -3   1   0       59.07       64.11      2.59 o 
  -2   1   0     9505.25     9351.19     24.55 o 
  -1   1   0     2228.29     1987.80     11.79 o 
   1   1   0     1364.11     1325.56      4.07 o 
   3   1   0       29.05       24.80      1.38 o 
   4   1   0       56.54       57.88      4.05 o 
   5   1   0       19.59       22.80      2.05 o 
   6   1   0       51.07       51.85      4.31 o 
   7   1   0      112.19      111.74      8.97 o 
   8   1   0       13.56       14.05      2.70 o 
   9   1   0       36.25       33.04      5.81 o 
  10   1   0        0.54        1.82      3.08 o 
 -10   2   0       10.51       11.55      4.44 o 
  -9   2   0        6.06        3.49      1.81 o 
  -8   2   0       24.76       22.78      3.69 o 
  -7   2   0       51.79       60.85      7.90 o 
  -6   2   0       20.52       31.22     24.45 o 
  -5   2   0        3.31        6.00      2.06 o 
  -4   2   0       55.09       57.60      2.83 o 
  -3   2   0       47.47       43.35      1.90 o 
  -2   2   0      914.55      878.66      5.74 o 
  -1   2   0      162.87      142.66      2.96 o 
   0   2   0      118.58      106.11      2.73 o 
   1   2   0       46.35       46.39      3.51 o 
   2   2   0     1021.92      973.59      6.49 o 
   3   2   0      139.42      135.28      2.93 o 
   4   2   0      194.72      205.89      6.00 o 
   5   2   0       16.53       16.32      2.89 o 
   6   2   0      121.84      118.57      4.58 o 
   7   2   0        6.78        6.46      2.21 o 
   8   2   0        9.25        7.14      2.98 o 
   9   2   0        0.52        2.91      3.95 o 
  10   2   0        7.53        5.79      3.88 o 
 -10   3   0        4.93        3.17      5.80 o 
  -9   3   0        2.15        2.10      1.95 o 
  -8   3   0        2.41        1.99      2.01 o 
  -7   3   0       92.21      110.24     35.71 o 
  -6   3   0        5.87        6.80      2.51 o 
  -5   3   0       26.01       27.91      2.43 o 
  -4   3   0      320.33      323.82      9.15 o 
  -3   3   0      220.31      208.62      5.40 o 
  -2   3   0      236.78      209.55      3.62 o 
  -1   3   0      312.47      273.19      4.07 o 
   0   3   0       17.62       15.36      1.57 o 
   1   3   0      166.00      150.28      3.23 o 
   2   3   0       19.68       18.68      2.31 o 
   3   3   0      280.98      296.92      7.17 o 
   4   3   0      236.40      254.44      6.21 o 
   5   3   0       20.21       18.81      3.05 o 
   6   3   0      121.16      122.38      5.59 o 
   7   3   0       63.36       58.78      3.58 o 
   8   3   0       21.40       21.64      4.96 o 
   9   3   0        1.00        0.00      2.69 o 
  -9   4   0        8.87       10.32      3.86 o 
  -8   4   0        7.72       11.44     17.12 o 
  -7   4   0       15.92       15.38      2.85 o 
  -6   4   0       50.67       49.09      3.59 o 
  -5   4   0       86.97       78.36      3.80 o 
  -4   4   0      329.36      341.96     10.76 o 
  -3   4   0      289.83      318.13      7.46 o 
  -2   4   0      159.52      162.32      3.49 o 
  -1   4   0       56.50       51.84      2.85 o 
   0   4   0        8.61        7.06      1.74 o 
   1   4   0      485.98      519.17      8.54 o 
   2   4   0      626.59      692.73     11.50 o 
   3   4   0      159.07      166.77      4.08 o 
   4   4   0       54.22       55.44      3.77 o 
   5   4   0      145.46      149.78      5.84 o 
   6   4   0        0.01        1.31      2.93 o 
   7   4   0       18.06       16.28      3.01 o 
   8   4   0        2.14        2.27      2.54 o 
   9   4   0       19.82       16.73     10.13 o 
  -9   5   0        1.78        4.14      2.62 o 
  -8   5   0        1.23        2.96      2.99 o 
  -7   5   0        1.37        3.86      2.67 o 
  -6   5   0        2.72        4.02      2.12 o 
  -5   5   0       91.78       92.66      3.79 o 
  -4   5   0       11.24       19.47      2.34 o 
  -3   5   0       51.15       48.12      4.43 o 
  -2   5   0      518.51      547.22      9.72 o 
  -1   5   0      335.70      335.02      9.40 o 
   0   5   0      673.45      695.43      7.31 o 
   1   5   0      139.41      142.49      3.79 o 
   2   5   0       35.32       37.23      3.53 o 
   3   5   0       43.07       45.13      4.29 o 
   4   5   0       61.85       59.52      4.28 o 
   5   5   0        5.84        8.45      3.10 o 
   6   5   0        0.24        1.51      2.67 o 
   7   5   0       36.12       32.93      3.92 o 
   8   5   0        3.00        0.84      1.44 o 
   9   5   0        0.97        6.94      6.85 o 
  -9   6   0        4.26        7.99     16.20 o 
  -8   6   0       18.07       21.39      5.42 o 
  -7   6   0        9.13        8.96      5.28 o 
  -6   6   0       49.61       48.38      5.92 o 
  -5   6   0       77.24       80.59      7.18 o 
  -4   6   0       44.31       45.47      2.97 o 
  -3   6   0       72.43       70.76      3.41 o 
  -2   6   0       77.96       79.64      3.64 o 
  -1   6   0       82.76       77.63      3.71 o 
   0   6   0        6.17        4.31      2.49 o 
   1   6   0       12.08       11.78      2.72 o 
   2   6   0       87.70       93.43      4.39 o 
   3   6   0       12.59        9.02      4.79 o 
   4   6   0        4.43        3.56      3.16 o 
   5   6   0      145.74      158.37      8.08 o 
   6   6   0        0.66        0.95      1.21 o 
   7   6   0       17.05       13.25      4.17 o 
   8   6   0        2.80        7.03      6.25 o 
  -8   7   0       18.76       11.04      3.61 o 
  -7   7   0        8.09        6.92      5.28 o 
  -6   7   0       51.33       54.97      9.20 o 
  -5   7   0        9.78        9.98      4.92 o 
  -4   7   0       68.88       65.35      6.18 o 
  -3   7   0      141.76      140.70      5.26 o 
  -2   7   0       83.99       80.37      4.61 o 
  -1   7   0      124.49      115.05      8.13 o 
   0   7   0       52.14       56.40      6.37 o 
   1   7   0      233.83      248.47      7.00 o 
   2   7   0       20.75       22.58      3.09 o 
   3   7   0      171.42      181.52      8.24 o 
   4   7   0       21.85       22.06      3.64 o 
   5   7   0       49.71       54.30      9.98 o 
   6   7   0        9.91        9.47      3.63 o 
   7   7   0        5.40        9.72      6.73 o 
  -7   8   0        1.86        7.37      3.50 o 
  -6   8   0        5.24        4.85      5.79 o 
  -5   8   0       22.42       25.77      7.29 o 
  -4   8   0      142.73      144.63     10.49 o 
  -3   8   0       13.52       12.65      3.65 o 
  -2   8   0      111.29      101.78      6.07 o 
  -1   8   0        2.84        2.92      1.57 o 
   0   8   0       23.73       18.99      2.80 o 
   1   8   0        9.35        6.80      2.78 o 
   2   8   0       24.19       22.76      2.92 o 
   3   8   0        1.06        3.60      2.04 o 
   4   8   0       18.05       15.31      3.46 o 
   5   8   0       30.83       22.93      4.36 o 
   6   8   0       12.91        8.57      2.93 o 
  -6   9   0        6.75        7.70      6.22 o 
  -5   9   0        0.78       13.84      7.54 o 
  -4   9   0       25.61       25.32      5.96 o 
  -3   9   0       29.30       26.43      4.98 o 
  -2   9   0       22.00       16.60      3.90 o 
  -1   9   0       33.02       18.47      4.98 o 
   0   9   0        6.23        6.08      1.86 o 
   1   9   0       10.03        8.14      2.50 o 
   2   9   0        3.75        6.74      2.47 o 
   3   9   0        4.18        2.59      2.44 o 
   4   9   0        7.35       11.11      3.99 o 
   5   9   0        9.76        7.18      3.50 o 
  -5  10   0        5.69        6.88      3.11 o 
  -4  10   0        6.35        5.31      3.68 o 
  -3  10   0        2.73        3.51      6.39 o 
  -2  10   0        0.48        1.92      5.40 o 
  -1  10   0        6.82        3.81      3.22 o 
   0  10   0       12.49        4.31      2.80 o 
   1  10   0        0.18        0.53      1.23 o 
   2  10   0        0.06        0.10      2.22 o 
   3  10   0        0.28        0.00      2.82 o 
   4  10   0        3.48        6.17      3.66 o 
  -2  11   0       15.64       24.98     13.76 o 
  -1  11   0       16.51       20.16      8.43 o 
   0  11   0        5.68       11.43      8.44 o 
   1  11   0        0.47        5.51      6.85 o 
  -1 -11   1        0.15        0.00      4.55 o 
   0 -11   1        2.78        0.00      5.09 o 
   1 -11   1        1.48        7.94      4.68 o 
   2 -11   1        9.95       10.72      4.20 o 
  -4 -10   1        6.24        8.50      5.18 o 
  -3 -10   1        9.67        8.14      3.20 o 
  -2 -10   1        1.67        0.00      2.66 o 
  -1 -10   1        0.95        1.66      2.08 o 
   0 -10   1        8.37        4.20      1.94 o 
   1 -10   1        7.06       11.82      7.24 o 
   2 -10   1        0.34        4.80      3.43 o 
   3 -10   1        3.03        1.33      3.28 o 
   4 -10   1        7.03        5.97      3.99 o 
   5 -10   1        0.29        7.53      4.21 o 
  -5  -9   1       19.02       23.20     10.72 o 
  -4  -9   1        3.25        3.20      3.13 o 
  -3  -9   1        0.78        1.41      1.96 o 
  -2  -9   1       21.68       34.07      4.69 o 
  -1  -9   1       30.07       26.32      9.30 o 
   0  -9   1       23.30       25.70      3.93 o 
   1  -9   1        0.10        0.00      1.94 o 
   2  -9   1       15.06       13.03      7.15 o 
   3  -9   1       17.65       19.76      5.21 o 
   4  -9   1        2.42        2.80      3.65 o 
   5  -9   1        9.74        6.18      2.84 o 
   6  -9   1        1.83        5.43      3.51 o 
  -7  -8   1       17.04       19.93     12.72 o 
  -6  -8   1        9.05        5.17      3.01 o 
  -5  -8   1       55.83       62.82      6.75 o 
  -4  -8   1        7.39        7.33      4.19 o 
  -3  -8   1       49.95       46.49      3.73 o 
  -2  -8   1       12.98       11.36      6.54 o 
  -1  -8   1      277.44      283.70     10.38 o 
   0  -8   1       42.65       38.80      3.98 o 
   1  -8   1      168.66      163.96      8.88 o 
   2  -8   1      307.19      311.69     11.14 o 
   3  -8   1       69.29       63.07      6.29 o 
   4  -8   1      126.52      126.01      7.74 o 
   5  -8   1        2.92        5.76     10.10 o 
   6  -8   1       25.41       24.68      5.56 o 
   7  -8   1        2.30        3.52      3.34 o 
  -7  -7   1        9.22        6.77      4.97 o 
  -6  -7   1       23.17       21.11      6.01 o 
  -5  -7   1       25.94       24.09      6.98 o 
  -4  -7   1       32.19       27.57      4.15 o 
  -3  -7   1       21.80       28.78      3.11 o 
  -2  -7   1       21.30       24.31      3.10 o 
  -1  -7   1        9.45       15.45      3.28 o 
   0  -7   1      239.80      240.24      5.67 o 
   1  -7   1       47.84       41.99      5.44 o 
   2  -7   1      125.48      125.45      6.59 o 
   3  -7   1       12.86        8.99      3.05 o 
   4  -7   1       99.09      108.02     12.25 o 
   5  -7   1       16.40       12.58      3.97 o 
   6  -7   1       12.56        8.36      3.56 o 
   7  -7   1        4.53        7.63      4.40 o 
   8  -7   1        7.77        4.81      3.11 o 
  -8  -6   1       27.74       42.13     26.90 o 
  -7  -6   1        2.97        2.23      3.26 o 
  -6  -6   1       14.39       12.93      8.84 o 
  -5  -6   1       52.31       61.99      5.78 o 
  -4  -6   1        6.18        6.74      2.72 o 
  -3  -6   1       13.23        9.21      2.57 o 
  -2  -6   1      209.50      210.22      5.13 o 
  -1  -6   1        3.03        6.18      2.51 o 
   0  -6   1        4.22        2.04      1.90 o 
   1  -6   1       92.26       89.42      5.14 o 
   2  -6   1       32.08       34.77      3.98 o 
   3  -6   1       19.46       20.30      3.67 o 
   4  -6   1        2.27        4.41      3.69 o 
   5  -6   1       21.72       19.71      2.71 o 
   6  -6   1        3.80        5.78      3.50 o 
   7  -6   1       10.79        5.36      4.62 o 
   8  -6   1       29.22       42.80     24.28 o 
  -9  -5   1       13.02       11.22     11.76 o 
  -8  -5   1        8.02        3.47      2.57 o 
  -7  -5   1       23.24       25.00      3.95 o 
  -6  -5   1        1.96        0.00      1.86 o 
  -5  -5   1      168.66      200.86     10.32 o 
  -4  -5   1       24.86       21.52      3.04 o 
  -3  -5   1       95.96      109.64     10.31 o 
  -2  -5   1      211.48      240.42      9.60 o 
  -1  -5   1       63.10       56.96      2.74 o 
   0  -5   1       13.78       16.85      2.78 o 
   1  -5   1      122.10      119.14      3.85 o 
   2  -5   1      366.65      414.86      8.14 o 
   3  -5   1      161.12      160.17      6.43 o 
   4  -5   1       10.90       13.49      2.97 o 
   5  -5   1      321.44      338.34      9.02 o 
   6  -5   1        0.12        0.00      1.81 o 
   7  -5   1        6.12        3.38      2.13 o 
   8  -5   1       16.46       17.28      4.99 o 
   9  -5   1       20.09       14.72      6.73 o 
  -9  -4   1        5.70        6.54      2.93 o 
  -8  -4   1        1.95        1.32      1.61 o 
  -7  -4   1        0.78        4.82      1.82 o 
  -6  -4   1        8.72        7.99      1.83 o 
  -5  -4   1       31.04       29.35      3.20 o 
  -4  -4   1      232.42      260.02      6.26 o 
  -3  -4   1      315.87      345.72      5.75 o 
  -2  -4   1       81.31       82.68      3.45 o 
  -1  -4   1      100.48       93.80      2.71 o 
   0  -4   1       77.87       78.73      5.31 o 
   1  -4   1      111.13      103.85      3.07 o 
   2  -4   1       10.15       13.99      1.89 o 
   3  -4   1      215.83      210.04      5.72 o 
   4  -4   1      252.96      254.14      7.09 o 
   5  -4   1       77.47       78.24      3.76 o 
   6  -4   1       38.54       35.36      8.12 o 
   7  -4   1        1.71        4.90     14.35 o 
   8  -4   1       10.59        8.92      2.37 o 
   9  -4   1        0.02        7.48      5.33 o 
  -9  -3   1        1.74        2.47      2.76 o 
  -8  -3   1        2.00        3.33      2.01 o 
  -7  -3   1       76.52       68.46      3.98 o 
  -6  -3   1        0.07        1.86      1.76 o 
  -5  -3   1       12.12       13.52      2.24 o 
  -4  -3   1      426.84      446.53      8.36 o 
  -3  -3   1      197.67      187.04      6.21 o 
  -2  -3   1      268.61      250.37      6.29 o 
  -1  -3   1      515.57      474.66      6.74 o 
   0  -3   1       19.54       16.02      1.82 o 
   1  -3   1       96.62       88.21      2.34 o 
   2  -3   1       61.75       49.27      2.13 o 
   3  -3   1      348.41      344.07      5.14 o 
   4  -3   1      106.06      107.33      3.46 o 
   5  -3   1        4.38        4.31      2.34 o 
   6  -3   1      102.08      127.35     34.84 o 
   7  -3   1       42.01       43.96      4.95 o 
   8  -3   1       12.12       10.59      3.18 o 
   9  -3   1        0.66        4.50      3.21 o 
 -10  -2   1        9.63        9.78      3.52 o 
  -9  -2   1        3.61        2.59      2.95 o 
  -8  -2   1       24.34       20.09      3.77 o 
  -7  -2   1       32.35       35.26      6.45 o 
  -6  -2   1       12.75       11.84      2.29 o 
  -5  -2   1       27.43       28.89      2.31 o 
  -4  -2   1       32.76       30.32      2.30 o 
  -3  -2   1       45.26       43.47      3.43 o 
  -2  -2   1      732.73      688.38      5.39 o 
  -1  -2   1      282.70      251.28      3.56 o 
   0  -2   1      352.96      306.92      4.11 o 
   1  -2   1       18.65       28.20      6.15 o 
   2  -2   1     1198.77     1174.70     12.88 o 
   3  -2   1      175.93      169.08      5.45 o 
   4  -2   1      231.36      243.12     11.61 o 
   5  -2   1       19.58       17.08     14.84 o 
   6  -2   1      135.57      130.85      6.41 o 
   7  -2   1        5.51        7.50      2.58 o 
   8  -2   1        3.91        0.88      1.00 o 
   9  -2   1        0.67        8.44      6.22 o 
  10  -2   1        4.25        5.72      3.17 o 
 -10  -1   1        9.88       13.45      4.68 o 
  -9  -1   1        4.98        3.26      2.21 o 
  -8  -1   1       23.75       19.78      2.61 o 
  -7  -1   1       41.97       46.08      3.36 o 
  -6  -1   1      109.13      111.13      4.22 o 
  -5  -1   1       96.70       95.52      3.24 o 
  -4  -1   1      242.32      240.54      7.58 o 
  -3  -1   1      223.24      227.69      4.14 o 
  -2  -1   1     8477.89     8177.50     22.58 o 
  -1  -1   1      199.83      180.25      2.02 o 
   1  -1   1      327.17      277.48      2.32 o 
   2  -1   1      948.38      879.76     10.91 o 
   3  -1   1      332.06      297.68      5.21 o 
   4  -1   1       16.81       19.53      2.26 o 
   5  -1   1       59.92       74.03     17.63 o 
   6  -1   1       16.27       14.13      2.67 o 
   7  -1   1      122.89      108.42      6.39 o 
   8  -1   1       16.01       13.37      2.67 o 
   9  -1   1       30.95       37.08      6.53 o 
  10  -1   1        3.17        4.42      3.36 o 
 -10   0   1        0.48        0.00      3.05 o 
  -9   0   1       16.44       14.68      2.93 o 
  -8   0   1       16.05       12.19      2.26 o 
  -7   0   1       17.82       23.78      3.16 o 
  -6   0   1        4.82        5.85      2.28 o 
  -5   0   1       78.37       72.83      3.53 o 
  -3   0   1      244.05      231.57      6.91 o 
  -2   0   1      333.20      319.10     14.28 o 
  -1   0   1       36.86       26.26      8.89 o 
   1   0   1      210.10      183.89      2.89 o 
   2   0   1        0.67        3.59      2.28 o 
   3   0   1       13.69       15.11      1.69 o 
   4   0   1      795.80      763.00      8.55 o 
   5   0   1       24.69       22.72      2.90 o 
   6   0   1        8.44        7.19      2.11 o 
   7   0   1       15.45       17.49      5.27 o 
   8   0   1        4.35        2.92      3.54 o 
   9   0   1        2.64        3.15      3.45 o 
  10   0   1        0.18        2.86      3.88 o 
 -10   1   1       13.10       13.20      5.05 o 
  -9   1   1       12.64       10.28      2.99 o 
  -8   1   1       35.86       41.35      5.18 o 
  -7   1   1       50.24       58.22      5.02 o 
  -6   1   1      103.25      140.72     29.34 o 
  -5   1   1       53.55       66.73      4.49 o 
  -4   1   1      194.80      209.58      5.77 o 
  -3   1   1     1262.40     1278.66      8.20 o 
  -2   1   1     8958.26     8771.58     38.26 o 
  -1   1   1      863.84      746.53     12.40 o 
   1   1   1      492.51      421.81      3.58 o 
   2   1   1     1085.71      988.16      6.46 o 
   3   1   1      174.03      164.38      3.17 o 
   4   1   1      203.54      186.70      4.95 o 
   5   1   1       82.31       85.31      3.09 o 
   6   1   1       35.43       31.41      2.52 o 
   7   1   1       38.86       34.93      2.99 o 
   8   1   1       15.87       20.97      6.39 o 
   9   1   1       30.51       34.80      6.79 o 
  10   1   1        1.93        3.10      3.69 o 
 -10   2   1        1.35        3.41      3.55 o 
  -9   2   1        3.40        2.21      1.43 o 
  -8   2   1        3.99        1.65      1.61 o 
  -7   2   1       36.52       68.49     65.86 o 
  -6   2   1       42.43       44.65      4.28 o 
  -5   2   1       16.71       17.64      2.35 o 
  -4   2   1       61.77       73.47      3.40 o 
  -3   2   1       48.77       48.86      2.88 o 
  -2   2   1     1063.55      946.62     11.76 o 
  -1   2   1      159.20      135.31      2.32 o 
   0   2   1     6610.10     5964.50     17.49 o 
   1   2   1     1037.60      987.52      8.79 o 
   2   2   1      928.54      959.21     11.03 o 
   3   2   1      291.15      291.31      4.69 o 
   4   2   1       60.34       61.61      3.90 o 
   5   2   1      189.76      189.31      5.80 o 
   6   2   1       92.66       91.81      3.81 o 
   7   2   1       17.10       18.53      2.79 o 
   8   2   1        6.88       12.76      3.79 o 
   9   2   1        0.83        0.67      4.05 o 
 -10   3   1        3.02        2.51      5.63 o 
  -9   3   1        0.43        5.62      2.51 o 
  -8   3   1       14.55       18.33     44.12 o 
  -7   3   1       77.66       90.35      6.64 o 
  -6   3   1       42.16       42.10      3.27 o 
  -5   3   1       42.95       37.45      2.72 o 
  -4   3   1      206.20      205.80      5.81 o 
  -3   3   1       40.97       38.72      2.00 o 
  -2   3   1      139.78      121.59      4.76 o 
  -1   3   1     1062.02      991.40      9.71 o 
   0   3   1      623.83      586.19      8.95 o 
   1   3   1     2268.16     2370.78     27.69 o 
   2   3   1      102.32       90.84      6.99 o 
   3   3   1       54.99       52.13      2.91 o 
   4   3   1       61.79       56.43      4.49 o 
   5   3   1       24.56       25.12      2.82 o 
   6   3   1       34.25       29.97      3.26 o 
   7   3   1       87.09       83.63      6.71 o 
   8   3   1       12.30       10.52      3.33 o 
   9   3   1        6.56        7.65      5.45 o 
  -9   4   1       12.73       14.52      4.93 o 
  -8   4   1        3.43        5.61      2.22 o 
  -7   4   1       65.23       56.64      3.45 o 
  -6   4   1       52.87       44.35      5.39 o 
  -5   4   1       47.06       50.28      3.43 o 
  -4   4   1      204.28      210.09      4.48 o 
  -3   4   1       11.47        9.95      1.22 o 
  -2   4   1      100.03      101.04      2.82 o 
  -1   4   1      485.70      439.46      5.70 o 
   0   4   1      123.72      109.66      2.99 o 
   1   4   1      325.26      317.10      7.34 o 
   2   4   1      194.33      214.85      5.80 o 
   3   4   1       16.15       18.88      2.73 o 
   4   4   1       40.63       39.69      3.59 o 
   5   4   1       19.11       19.76      2.41 o 
   6   4   1       35.48       25.80      4.17 o 
   7   4   1       10.85        9.27      2.54 o 
   8   4   1       13.75       10.59      2.90 o 
   9   4   1        6.07        3.96      2.26 o 
  -9   5   1        2.18        6.87      2.86 o 
  -8   5   1       10.33       11.52      8.12 o 
  -7   5   1       58.75       56.78      5.46 o 
  -6   5   1        2.62        4.51      3.10 o 
  -5   5   1       58.67       51.10      4.59 o 
  -4   5   1       96.01       97.96      3.08 o 
  -3   5   1       25.99       27.53      1.67 o 
  -2   5   1       49.82       51.94      3.74 o 
  -1   5   1      216.52      215.40      5.19 o 
   0   5   1      235.96      271.60      6.73 o 
   1   5   1       15.51       18.05      2.40 o 
   2   5   1      194.06      217.21      5.77 o 
   3   5   1       31.67       37.76      4.51 o 
   4   5   1      104.14      109.37      5.51 o 
   5   5   1       49.17       43.43      5.58 o 
   6   5   1        3.71        5.13      1.68 o 
   7   5   1       41.99       40.70      6.55 o 
   8   5   1        4.32        0.00      2.65 o 
  -9   6   1        0.26        0.00      1.74 o 
  -8   6   1        3.36        1.03      5.60 o 
  -7   6   1        4.44        8.94      4.70 o 
  -6   6   1       39.40       44.83      6.24 o 
  -5   6   1        7.31        6.31      3.62 o 
  -4   6   1      162.16      188.38      9.04 o 
  -3   6   1       47.68       47.25      3.11 o 
  -2   6   1       62.11       59.98      3.56 o 
  -1   6   1       83.17       91.59      4.75 o 
   0   6   1      308.53      305.00      5.79 o 
   1   6   1      160.68      171.37      4.97 o 
   2   6   1        0.62        3.08      1.85 o 
   3   6   1       42.49       42.67      5.08 o 
   4   6   1       41.36       44.75      5.00 o 
   5   6   1      104.50      113.04     15.62 o 
   6   6   1        1.79        3.34      1.46 o 
   7   6   1        4.23        3.65      3.50 o 
   8   6   1        2.86        4.86      4.82 o 
  -8   7   1       19.56       22.82      5.27 o 
  -7   7   1        0.59        8.06      4.48 o 
  -6   7   1      101.06      122.68      8.16 o 
  -5   7   1       52.07       42.08      5.52 o 
  -4   7   1       36.58       27.44      4.79 o 
  -3   7   1      138.92      132.51      9.62 o 
  -2   7   1        8.54        6.45      1.62 o 
  -1   7   1       82.58       78.14      4.91 o 
   0   7   1       20.98       20.51      3.00 o 
   1   7   1       36.57       31.70      3.20 o 
   2   7   1       13.59       16.32      3.07 o 
   3   7   1      306.70      328.83     16.46 o 
   4   7   1        2.51        2.77      1.71 o 
   5   7   1      123.14      134.46      6.91 o 
   6   7   1       13.93       12.43      4.71 o 
   7   7   1       19.47       11.59      9.54 o 
  -7   8   1       20.05       23.28      6.81 o 
  -6   8   1       24.79       21.99      6.04 o 
  -5   8   1        8.26        4.12      3.65 o 
  -4   8   1      111.78      124.51      7.60 o 
  -3   8   1       41.97       35.36      6.00 o 
  -2   8   1      164.26      153.20     10.92 o 
  -1   8   1       92.99       85.95      5.68 o 
   0   8   1       43.32       39.77      3.24 o 
   1   8   1       18.63       13.13      2.95 o 
   2   8   1        9.65        5.60      2.91 o 
   3   8   1      139.27      156.60      9.04 o 
   4   8   1       18.90       25.52      3.36 o 
   5   8   1       25.13       26.60      9.28 o 
   6   8   1        5.25       14.48      8.80 o 
  -6   9   1       25.89       28.67      5.43 o 
  -5   9   1       12.78        9.09      4.40 o 
  -4   9   1       92.60      106.60     16.31 o 
  -3   9   1        3.70        2.61      3.53 o 
  -2   9   1       13.91       19.06      7.69 o 
  -1   9   1       19.48        8.87      3.48 o 
   0   9   1        4.30        3.75      2.01 o 
   1   9   1       18.30       15.20      2.68 o 
   2   9   1        1.25        1.96      1.96 o 
   3   9   1        0.03        3.35      1.89 o 
   4   9   1        0.07        0.97      1.83 o 
   5   9   1        1.11        0.00      4.13 o 
  -5  10   1        3.21        3.75      6.39 o 
  -4  10   1        4.42       13.42      5.10 o 
  -3  10   1        2.67        2.03      6.10 o 
  -2  10   1        2.00        0.47      3.23 o 
  -1  10   1        2.95        2.26      3.13 o 
   0  10   1        1.18        3.44      3.11 o 
   1  10   1       12.76       16.89      4.25 o 
   2  10   1        3.35        1.60      2.13 o 
   3  10   1        8.67        6.74      2.77 o 
  -2  11   1       10.38       11.68      5.19 o 
  -1  11   1        3.96        0.85      5.16 o 
   0  11   1        2.01        8.23      5.51 o 
  -2 -11   2       27.93       19.99     10.32 o 
  -1 -11   2        2.16        0.00      4.43 o 
   0 -11   2        8.43       12.42      6.04 o 
   1 -11   2        4.88        0.78      5.27 o 
   2 -11   2        5.18        8.53      5.20 o 
  -4 -10   2        4.72        7.04      3.86 o 
  -3 -10   2        3.31        6.12      3.06 o 
  -2 -10   2        2.27        2.00      2.22 o 
  -1 -10   2        4.33        4.17      1.69 o 
   0 -10   2       13.88       12.54      2.88 o 
   1 -10   2        2.42        4.48      3.70 o 
   2 -10   2        3.57        2.22      3.13 o 
   3 -10   2        2.60        9.65      3.99 o 
   4 -10   2        5.99       10.28      5.05 o 
  -6  -9   2        2.91        0.00      2.93 o 
  -5  -9   2        1.11        3.02      3.02 o 
  -4  -9   2        3.44        2.36      3.25 o 
  -3  -9   2        4.49        5.00      3.19 o 
  -2  -9   2       44.60       44.32      3.71 o 
  -1  -9   2       25.89       30.83      5.79 o 
   0  -9   2        0.44        0.76      1.86 o 
   1  -9   2       27.07       23.06      3.58 o 
   2  -9   2       31.89       29.04      4.80 o 
   3  -9   2       13.62        5.53      3.51 o 
   4  -9   2        2.27        0.00      2.86 o 
   5  -9   2        2.05        4.40      3.74 o 
   6  -9   2        1.83        6.13      4.10 o 
  -7  -8   2       17.37       14.83      6.34 o 
  -6  -8   2        7.29        5.18      2.72 o 
  -5  -8   2        2.90        6.15      3.98 o 
  -4  -8   2       24.74       37.49      5.13 o 
  -3  -8   2       34.66       37.35      4.47 o 
  -2  -8   2       28.38       25.42      5.35 o 
  -1  -8   2        4.05        5.13      2.26 o 
   0  -8   2       56.41       52.67      5.68 o 
   1  -8   2      106.96      108.09      6.99 o 
   2  -8   2       23.18       19.06      3.24 o 
   3  -8   2       17.17       11.28      2.95 o 
   4  -8   2       27.12       25.90      5.05 o 
   5  -8   2       27.32       28.45      6.15 o 
   6  -8   2        1.46        0.00      3.22 o 
   7  -8   2       16.19       14.31      6.22 o 
  -8  -7   2       10.71       17.77     11.85 o 
  -7  -7   2       15.09        8.52      3.25 o 
  -6  -7   2        9.69        4.31      3.04 o 
  -5  -7   2       44.26       34.88      5.15 o 
  -4  -7   2       75.16       79.99      5.50 o 
  -3  -7   2       32.98       32.40      3.41 o 
  -2  -7   2       67.06       67.21      3.73 o 
  -1  -7   2       80.12       73.48      3.99 o 
   0  -7   2      222.62      224.02      7.58 o 
   1  -7   2       27.10       28.22      4.08 o 
   2  -7   2       23.66       21.71      4.70 o 
   3  -7   2        9.84       17.87      5.55 o 
   4  -7   2       31.78       28.50      3.30 o 
   5  -7   2       29.32       47.14     11.18 o 
   6  -7   2       40.74       47.17      6.22 o 
   7  -7   2        7.43        7.77      3.86 o 
   8  -7   2       38.23       61.30     64.42 o 
  -8  -6   2       24.17       20.79      9.75 o 
  -7  -6   2       12.23        9.76      5.25 o 
  -6  -6   2       13.96       11.99      3.24 o 
  -5  -6   2       34.05       29.60      3.52 o 
  -4  -6   2       18.58       18.21      4.35 o 
  -3  -6   2       80.88       83.09      7.42 o 
  -2  -6   2       25.79       30.53      2.69 o 
  -1  -6   2      177.38      173.74      4.69 o 
   0  -6   2        3.26        3.30      2.29 o 
   1  -6   2       13.02       15.20      2.58 o 
   2  -6   2      220.43      228.20      6.55 o 
   3  -6   2       12.01       13.44      2.57 o 
   4  -6   2        5.02        4.05      1.94 o 
   5  -6   2       44.74       42.95      3.62 o 
   6  -6   2       21.94       17.99      2.87 o 
   7  -6   2        9.52       13.50     10.01 o 
   8  -6   2        9.48       15.02      8.22 o 
  -9  -5   2        5.96        6.52      6.76 o 
  -8  -5   2        0.79        0.26      1.42 o 
  -7  -5   2        1.65        4.12      1.77 o 
  -6  -5   2        9.87        6.89      1.95 o 
  -5  -5   2      148.44      155.37      7.12 o 
  -4  -5   2        6.59        8.39      2.44 o 
  -3  -5   2       75.58       66.01      4.08 o 
  -2  -5   2      683.24      774.52     12.77 o 
  -1  -5   2      215.58      209.62      5.56 o 
   0  -5   2      498.39      544.57     11.50 o 
   1  -5   2       47.99       51.68      3.64 o 
   2  -5   2       24.14       28.75      3.28 o 
   3  -5   2       50.34       57.30      5.07 o 
   4  -5   2       25.01       23.05      3.34 o 
   5  -5   2       15.12       17.33      3.09 o 
   6  -5   2        2.63        2.42      1.93 o 
   7  -5   2       37.87       45.29     54.27 o 
   8  -5   2        5.23        8.45      3.11 o 
   9  -5   2        0.66        0.00      5.71 o 
  -9  -4   2       10.64        8.44      2.81 o 
  -8  -4   2       12.89       11.51      1.97 o 
  -7  -4   2       44.09       39.53      6.12 o 
  -6  -4   2       48.81       41.47      4.78 o 
  -5  -4   2      101.88      101.68      4.89 o 
  -4  -4   2      323.19      360.86      7.85 o 
  -3  -4   2      129.95      140.88      4.07 o 
  -2  -4   2      136.44      143.46      3.54 o 
  -1  -4   2       91.83       89.77      4.18 o 
   0  -4   2       40.72       34.23      3.29 o 
   1  -4   2      435.42      443.28      5.93 o 
   2  -4   2      511.89      542.41      6.56 o 
   3  -4   2      333.78      370.62      7.61 o 
   4  -4   2        3.68        6.97      2.70 o 
   5  -4   2       74.93       85.31      4.29 o 
   6  -4   2        3.22        6.81      9.57 o 
   7  -4   2        9.50        5.76      3.67 o 
   8  -4   2        2.84        2.06      1.08 o 
   9  -4   2       23.48       24.87      5.04 o 
 -10  -3   2        3.62        3.53      2.64 o 
  -9  -3   2        0.67        0.41      1.76 o 
  -8  -3   2        6.50        3.80      1.85 o 
  -7  -3   2       80.17       73.48      3.99 o 
  -6  -3   2       58.91       63.93      3.98 o 
  -5  -3   2       29.76       27.51      2.71 o 
  -4  -3   2      210.02      208.05      6.45 o 
  -3  -3   2      128.30      120.43      3.29 o 
  -2  -3   2      143.09      136.31      2.73 o 
  -1  -3   2      636.54      588.18      5.58 o 
   0  -3   2      194.12      180.26      3.27 o 
   1  -3   2     2880.80     2880.42     12.76 o 
   2  -3   2       70.32       68.49      2.61 o 
   3  -3   2       58.67       63.49      2.85 o 
   4  -3   2      158.79      159.96      5.95 o 
   5  -3   2       57.10       58.19      4.23 o 
   6  -3   2       64.79       78.62     13.02 o 
   7  -3   2      104.01      100.74      5.46 o 
   8  -3   2       32.64       30.89      4.59 o 
   9  -3   2       10.80       10.49      4.94 o 
 -10  -2   2        1.07        0.00      3.86 o 
  -9  -2   2        5.43        6.51      2.68 o 
  -8  -2   2        2.14        2.62      1.83 o 
  -7  -2   2       29.65       25.27      3.02 o 
  -6  -2   2       28.54       31.28      3.04 o 
  -5  -2   2       27.55       23.78      2.11 o 
  -4  -2   2       72.38       87.67      3.21 o 
  -3  -2   2       49.37       44.20      2.14 o 
  -2  -2   2      918.00      872.68      5.92 o 
  -1  -2   2      388.38      346.86      5.00 o 
   0  -2   2     5774.29     5336.46     16.52 o 
   1  -2   2      709.09      644.12      5.06 o 
   2  -2   2      596.24      604.18      5.32 o 
   3  -2   2      210.76      209.03      6.91 o 
   4  -2   2       39.73       32.87      2.28 o 
   5  -2   2      240.83      241.70      6.56 o 
   6  -2   2       66.01       64.41      5.53 o 
   7  -2   2        7.61        6.61      2.47 o 
   8  -2   2        7.02        9.66      6.70 o 
   9  -2   2        0.48        0.00      5.39 o 
 -10  -1   2        9.24        7.03      3.79 o 
  -9  -1   2       15.29       16.42      2.99 o 
  -8  -1   2       24.30       23.68      3.66 o 
  -7  -1   2       10.53        9.81      2.70 o 
  -6  -1   2       58.68       53.41      4.64 o 
  -5  -1   2      139.25      146.97      4.56 o 
  -4  -1   2      563.87      577.42      8.26 o 
  -3  -1   2     1903.40     2043.95     13.55 o 
   0  -1   2     2239.59     2103.83     12.63 o 
   1  -1   2      101.77       95.48      3.11 o 
   2  -1   2      121.18      113.08      2.30 o 
   3  -1   2      184.52      166.03      3.18 o 
   4  -1   2       85.00       75.00      3.89 o 
   5  -1   2       56.30       58.23      3.90 o 
   6  -1   2       36.44       35.71      3.70 o 
   7  -1   2        2.06        0.59      0.73 o 
   8  -1   2       10.18       12.01      4.11 o 
   9  -1   2       37.02       32.21      4.99 o 
 -10   0   2        2.69        3.70      4.10 o 
  -9   0   2        1.14        2.10      2.97 o 
  -8   0   2        0.05        0.00      2.10 o 
  -7   0   2       89.11       95.63      4.98 o 
  -6   0   2       89.61       99.47      8.07 o 
  -5   0   2     1882.02     2105.17     37.89 o 
  -4   0   2        8.81       11.91      2.81 o 
  -3   0   2    15828.50    17079.02     43.98 o 
  -2   0   2    14264.33    15306.48     41.11 o 
  -1   0   2     2393.31     2241.70      8.84 o 
   0   0   2     2776.88     2512.59     13.85 o 
   2   0   2      362.07      301.30      3.09 o 
   3   0   2      135.57      127.85      2.51 o 
   4   0   2       20.34       18.00      1.92 o 
   5   0   2      121.01      126.76      5.19 o 
   6   0   2        0.08        5.75      3.80 o 
   7   0   2      179.91      180.81     10.18 o 
   8   0   2        4.36        7.12      4.11 o 
   9   0   2        6.61        2.17      3.34 o 
 -10   1   2        1.21        3.97      3.48 o 
  -9   1   2       28.03       25.39      3.77 o 
  -8   1   2       22.60       26.95      4.26 o 
  -7   1   2       36.90       43.63     10.90 o 
  -6   1   2       72.09       84.99      7.05 o 
  -5   1   2     1152.75     1348.11     25.20 o 
  -4   1   2     1462.51     1549.00     46.69 o 
  -3   1   2     1214.62     1246.01      8.05 o 
  -2   1   2     7677.91     7443.17     27.00 o 
  -1   1   2       22.25       23.83      0.92 o 
   0   1   2      507.26      428.18      4.63 o 
   1   1   2      316.36      294.36      3.30 o 
   2   1   2      362.60      318.23      3.21 o 
   3   1   2      268.55      264.88      4.39 o 
   4   1   2       26.57       25.22      1.93 o 
   5   1   2       53.10       50.07      3.32 o 
   6   1   2       61.20       55.66      2.91 o 
   7   1   2        5.64        1.51      3.54 o 
   8   1   2       17.17       13.52      4.97 o 
   9   1   2       13.45       14.60      4.36 o 
 -10   2   2        5.89        7.12      2.22 o 
  -9   2   2        4.99        3.73      1.89 o 
  -8   2   2       19.02       23.19     10.44 o 
  -7   2   2       28.85       30.38      8.05 o 
  -6   2   2       50.04       60.31      4.88 o 
  -5   2   2      156.42      152.26      4.90 o 
  -4   2   2      655.15      675.98     10.20 o 
  -3   2   2      241.79      253.03      4.92 o 
  -2   2   2      556.18      492.69      6.60 o 
  -1   2   2       13.07       10.07      0.86 o 
   0   2   2      322.23      282.38      5.28 o 
   1   2   2     1038.43     1007.42      8.55 o 
   2   2   2      491.23      490.42      8.44 o 
   3   2   2       54.92       65.11      3.37 o 
   4   2   2        4.16        5.36      1.47 o 
   5   2   2       52.50       53.15      2.97 o 
   6   2   2       51.57       55.61      5.00 o 
   7   2   2        6.56        4.11      3.38 o 
   8   2   2       17.78       13.13      4.76 o 
   9   2   2        9.98        7.66      5.66 o 
 -10   3   2        2.62        2.34      5.37 o 
  -9   3   2       13.02       10.54      2.88 o 
  -8   3   2        6.51        8.82      2.65 o 
  -7   3   2       13.73       16.48      3.04 o 
  -6   3   2      159.84      158.10      5.48 o 
  -5   3   2       56.55       59.23      4.17 o 
  -4   3   2      165.91      164.84      7.33 o 
  -3   3   2       99.99       95.08      4.37 o 
  -2   3   2      185.78      164.28      4.65 o 
  -1   3   2      236.81      226.67      3.62 o 
   0   3   2      128.48      132.47      2.98 o 
   1   3   2       30.56       31.28      3.01 o 
   2   3   2      107.09      113.31      3.80 o 
   3   3   2       87.41       99.41      3.53 o 
   4   3   2      112.29      113.92      3.94 o 
   5   3   2       75.62       73.94      3.85 o 
   6   3   2       26.90       27.14      3.08 o 
   7   3   2        3.45        5.98      3.26 o 
   8   3   2       37.83       44.25      5.68 o 
   9   3   2        2.88        3.95      3.54 o 
 -10   4   2        7.74        4.64      2.34 o 
  -9   4   2        6.83        3.67      2.90 o 
  -8   4   2        8.45        9.31      7.21 o 
  -7   4   2       33.59       33.82      3.22 o 
  -6   4   2       12.42        9.63      4.65 o 
  -5   4   2       31.99       30.31      3.63 o 
  -4   4   2       20.22       20.67      1.67 o 
  -3   4   2      343.13      354.51      9.22 o 
  -2   4   2       85.93       86.48      1.93 o 
  -1   4   2     1091.96     1160.06      7.40 o 
   0   4   2      941.80     1095.55     10.98 o 
   1   4   2      299.14      325.79      8.38 o 
   2   4   2      594.30      693.54      7.67 o 
   3   4   2       76.36       71.85      5.04 o 
   4   4   2      197.21      227.20      7.18 o 
   5   4   2       50.32       48.15      5.21 o 
   6   4   2       64.22       61.44      7.16 o 
   7   4   2       34.29       33.75      9.43 o 
   8   4   2        2.22        8.56      5.03 o 
  -9   5   2        3.16        0.99      2.25 o 
  -8   5   2       12.21       13.94      4.09 o 
  -7   5   2       56.01       55.22      9.60 o 
  -6   5   2       22.21       24.68      4.87 o 
  -5   5   2       85.80       90.88      6.50 o 
  -4   5   2      116.38      120.34      7.51 o 
  -3   5   2      190.99      187.40      7.28 o 
  -2   5   2       97.40       92.80      4.11 o 
  -1   5   2       70.06       62.35      2.51 o 
   0   5   2      455.88      474.92      8.81 o 
   1   5   2      351.17      366.20      7.74 o 
   2   5   2       34.93       40.13      3.70 o 
   3   5   2       29.25       30.68      3.95 o 
   4   5   2        6.04        3.72      1.76 o 
   5   5   2      111.37      112.40      6.71 o 
   6   5   2       31.63       32.89      3.54 o 
   7   5   2       12.39        7.76      3.93 o 
   8   5   2        6.88        6.92      3.79 o 
  -9   6   2        0.22        2.19      3.84 o 
  -8   6   2        6.18        7.31      4.04 o 
  -7   6   2       21.20       26.48      6.37 o 
  -6   6   2       12.48        6.39      3.53 o 
  -5   6   2       42.82       41.62      5.00 o 
  -4   6   2       61.56       74.96      7.00 o 
  -3   6   2       26.56       34.57      5.18 o 
  -2   6   2       59.76       55.81      3.20 o 
  -1   6   2       34.89       36.81      2.56 o 
   0   6   2       99.10       95.15      3.89 o 
   1   6   2      125.50      135.12      6.01 o 
   2   6   2       10.25        8.29      2.08 o 
   3   6   2      177.79      181.88      6.59 o 
   4   6   2       28.52       26.77      6.02 o 
   5   6   2       17.05       15.89      4.20 o 
   6   6   2        2.09        3.33      1.73 o 
   7   6   2       11.64        9.08      4.62 o 
  -8   7   2        3.72        0.00      3.92 o 
  -7   7   2        5.18        4.63      2.50 o 
  -6   7   2       76.97       92.25      8.20 o 
  -5   7   2       27.64       34.48      6.09 o 
  -4   7   2       35.74       34.13      5.63 o 
  -3   7   2        4.61        9.47      4.25 o 
  -2   7   2       24.97       33.28      5.83 o 
  -1   7   2      134.17      138.40      4.78 o 
   0   7   2       45.47       47.63      3.25 o 
   1   7   2       66.00       60.89      3.84 o 
   2   7   2       23.93       28.08      3.48 o 
   3   7   2       37.31       38.06      4.37 o 
   4   7   2        1.96        5.27      2.62 o 
   5   7   2       26.58       30.28      4.23 o 
   6   7   2        2.86        6.27      3.70 o 
   7   7   2        6.57        6.77      4.40 o 
  -7   8   2       25.51       25.60      6.56 o 
  -6   8   2       15.15       15.03      4.88 o 
  -5   8   2        7.40        7.04      5.01 o 
  -4   8   2        3.82        8.67      4.27 o 
  -3   8   2       88.99       85.50      7.40 o 
  -2   8   2       21.20       20.81      5.60 o 
  -1   8   2       45.66       40.11      3.61 o 
   0   8   2        6.49        3.12      1.75 o 
   1   8   2       47.81       45.32      3.70 o 
   2   8   2       21.48       16.31      3.32 o 
   3   8   2      142.44      159.35      8.14 o 
   4   8   2        0.93        0.31      2.12 o 
   5   8   2        4.59        2.90      2.09 o 
   6   8   2        9.99        3.46      9.43 o 
  -6   9   2        7.32        3.68      7.09 o 
  -5   9   2        8.12       13.51      6.00 o 
  -4   9   2       20.83       27.82      6.46 o 
  -3   9   2       26.68       17.14      7.39 o 
  -2   9   2        1.94        8.79      3.97 o 
  -1   9   2        5.22        4.06      3.28 o 
   0   9   2        3.40        3.94      1.88 o 
   1   9   2        4.97        4.85      3.17 o 
   2   9   2       17.46       18.90      3.47 o 
   3   9   2        2.60        6.12      2.37 o 
   4   9   2        5.44        0.19      2.34 o 
   5   9   2        2.18        7.12      5.21 o 
  -5  10   2        5.27       10.11      4.56 o 
  -4  10   2        0.21        0.00      3.74 o 
  -3  10   2        5.23        2.09      5.03 o 
  -2  10   2        6.28        7.33      3.80 o 
  -1  10   2        2.50        4.02      3.48 o 
   0  10   2        3.58        3.85      3.14 o 
   1  10   2        4.02        6.30      3.03 o 
   2  10   2        0.15        0.78      1.94 o 
   3  10   2        0.62        0.00      2.37 o 
  -2 -11   3        3.70        2.29      2.44 o 
  -1 -11   3        1.04        9.01      7.54 o 
   1 -11   3        4.92       11.91      9.25 o 
   2 -11   3       19.35       15.83     10.50 o 
  -4 -10   3        6.94        9.73      3.99 o 
  -3 -10   3        0.85        1.93      5.18 o 
  -2 -10   3        2.46        1.21      3.28 o 
  -1 -10   3        7.14       10.21      2.65 o 
   0 -10   3        8.44        6.10      3.15 o 
   1 -10   3        0.77        2.98      2.70 o 
   2 -10   3        0.38        2.69      6.07 o 
   3 -10   3        6.59        1.05      4.28 o 
   4 -10   3        5.82        6.67      4.05 o 
  -6  -9   3        2.84        3.53      3.36 o 
  -5  -9   3        7.91       11.48      5.89 o 
  -4  -9   3        6.11        4.79      3.44 o 
  -3  -9   3       10.34       10.75      8.63 o 
  -2  -9   3        5.48        2.62      4.38 o 
  -1  -9   3        4.14        5.09      2.43 o 
   0  -9   3       22.78       22.26      3.73 o 
   1  -9   3       23.31       18.71      3.16 o 
   2  -9   3       33.07       31.88      4.38 o 
   3  -9   3        3.36        4.32      3.37 o 
   4  -9   3        2.37        4.12      3.30 o 
   5  -9   3       22.24       23.28     10.80 o 
   6  -9   3        0.29        1.56      3.08 o 
  -7  -8   3        0.09        0.39      1.17 o 
  -6  -8   3        9.39        9.49      4.53 o 
  -5  -8   3       10.11        4.99      7.84 o 
  -4  -8   3      181.30      205.04      9.04 o 
  -3  -8   3      110.17      125.53      7.97 o 
  -2  -8   3      259.40      251.69      9.76 o 
  -1  -8   3      170.56      166.48      8.49 o 
   0  -8   3       36.04       35.76      3.99 o 
   1  -8   3      128.45      121.58      8.74 o 
   2  -8   3       11.74        9.52      2.56 o 
   3  -8   3       27.59       18.37      4.10 o 
   4  -8   3       25.31       33.08      6.04 o 
   5  -8   3       46.68       46.51      5.99 o 
   6  -8   3       23.56       19.14      9.29 o 
   7  -8   3        8.53        4.53      3.53 o 
  -8  -7   3       10.89        3.17      2.84 o 
  -7  -7   3        2.02        3.89      3.79 o 
  -6  -7   3       31.01       35.14      4.88 o 
  -5  -7   3       15.89       18.21      4.74 o 
  -4  -7   3       32.09       31.53      5.12 o 
  -3  -7   3      165.09      173.00      9.38 o 
  -2  -7   3       90.86       96.38      5.12 o 
  -1  -7   3      169.25      159.61      9.59 o 
   0  -7   3       69.77       78.57      5.05 o 
   1  -7   3      223.45      248.84      7.46 o 
   2  -7   3       20.51       20.37      3.44 o 
   3  -7   3      152.64      170.90     15.07 o 
   4  -7   3       25.66       24.34      4.11 o 
   5  -7   3       28.25       31.58      5.02 o 
   6  -7   3        0.70        5.51      6.93 o 
   7  -7   3        9.52       14.82     39.29 o 
  -8  -6   3       10.21        2.81      3.29 o 
  -7  -6   3       12.91       12.21      5.95 o 
  -6  -6   3       52.40       49.11      6.34 o 
  -5  -6   3       24.32       19.72      3.24 o 
  -4  -6   3       55.79       66.07      6.90 o 
  -3  -6   3       14.36       14.22      2.10 o 
  -2  -6   3       16.53       16.67      3.73 o 
  -1  -6   3       54.80       62.29      5.31 o 
   0  -6   3       18.98       23.64      3.02 o 
   1  -6   3       32.95       32.13      3.55 o 
   2  -6   3       79.11       75.43      5.59 o 
   3  -6   3       19.26       19.63      3.55 o 
   4  -6   3        2.81        9.31      2.78 o 
   5  -6   3      189.28      196.40      5.87 o 
   6  -6   3        0.04        4.87      4.94 o 
   7  -6   3        9.89        9.24      7.31 o 
   8  -6   3        2.88        0.00      6.34 o 
  -9  -5   3        6.69        4.05      3.28 o 
  -8  -5   3        3.16        6.08      2.80 o 
  -7  -5   3       41.50       44.57      8.17 o 
  -6  -5   3        5.93        5.60      1.86 o 
  -5  -5   3       25.59       24.13      3.94 o 
  -4  -5   3       99.69      108.97      3.74 o 
  -3  -5   3       31.42       36.38      4.02 o 
  -2  -5   3      151.42      152.37      3.57 o 
  -1  -5   3      151.99      152.83     10.07 o 
   0  -5   3      415.66      483.42      9.66 o 
   1  -5   3       29.03       31.35      3.22 o 
   2  -5   3      231.38      256.79      6.36 o 
   3  -5   3       78.79       84.38      5.19 o 
   4  -5   3       90.07       93.17      4.36 o 
   5  -5   3       19.89       19.11      2.97 o 
   6  -5   3        0.22        1.75      2.73 o 
   7  -5   3       52.27       48.39      3.79 o 
   8  -5   3        3.17        3.37      2.79 o 
  -9  -4   3        5.08        4.08      1.94 o 
  -8  -4   3        3.13        5.40      1.85 o 
  -7  -4   3       36.70       36.01      4.08 o 
  -6  -4   3       57.47       49.43      4.65 o 
  -5  -4   3       32.67       27.49      3.62 o 
  -4  -4   3       93.59       97.19      3.96 o 
  -3  -4   3       52.28       51.22      2.64 o 
  -2  -4   3       41.07       46.15      3.37 o 
  -1  -4   3      606.47      576.74      6.91 o 
   0  -4   3      272.92      260.61      6.19 o 
   1  -4   3      599.77      614.03      7.01 o 
   2  -4   3      234.05      250.92      6.67 o 
   3  -4   3       24.26       28.92      3.52 o 
   4  -4   3       71.85       74.74      8.58 o 
   5  -4   3       48.61       48.51     49.44 o 
   6  -4   3       65.80       62.41      5.68 o 
   7  -4   3       14.72       10.00      2.99 o 
   8  -4   3       25.65       27.80      9.08 o 
   9  -4   3       15.64       19.06      4.68 o 
 -10  -3   3        3.61        6.66      3.08 o 
  -9  -3   3        5.83        4.11      1.82 o 
  -8  -3   3        0.29        4.56      2.14 o 
  -7  -3   3        4.65        8.33      2.12 o 
  -6  -3   3      100.69       99.50      4.22 o 
  -5  -3   3       53.17       51.39      3.02 o 
  -4  -3   3      263.06      270.18      6.70 o 
  -3  -3   3        6.78        6.69      1.47 o 
  -2  -3   3      134.93      123.25      3.95 o 
  -1  -3   3       55.81       54.33      1.93 o 
   0  -3   3      472.27      468.92      9.35 o 
   1  -3   3      110.40      103.72      2.72 o 
   2  -3   3      138.28      132.17      3.25 o 
   3  -3   3       74.03       95.82      9.20 o 
   4  -3   3      170.00      194.25     19.22 o 
   5  -3   3       24.78       21.19      2.63 o 
   6  -3   3        5.56        4.73      2.40 o 
   7  -3   3       26.38       17.85      2.90 o 
   8  -3   3       11.15        8.18      3.85 o 
   9  -3   3        0.45        1.71      3.61 o 
 -10  -2   3        1.53        0.09      3.70 o 
  -9  -2   3        3.88        4.37      1.97 o 
  -8  -2   3       24.87       20.95      2.58 o 
  -7  -2   3       35.49       40.16      4.02 o 
  -6  -2   3       81.60       89.90      5.10 o 
  -5  -2   3      126.29      120.60      4.06 o 
  -4  -2   3      384.81      386.21      6.22 o 
  -3  -2   3      254.77      269.09      3.95 o 
  -2  -2   3      653.75      576.38      5.19 o 
  -1  -2   3       28.67       25.33      1.73 o 
   0  -2   3      220.75      185.39      4.11 o 
   2  -2   3      570.11      614.99      7.89 o 
   3  -2   3      111.94      114.30      3.91 o 
   4  -2   3       19.76       20.20      1.88 o 
   5  -2   3       31.93       35.11      2.71 o 
   6  -2   3       64.18       59.72      4.67 o 
   7  -2   3        9.99       18.70      4.97 o 
   8  -2   3       15.50       21.29      4.95 o 
   9  -2   3        4.29        0.00      4.97 o 
 -10  -1   3        1.06        5.87      3.91 o 
  -9  -1   3        8.46        6.54      2.80 o 
  -8  -1   3       15.19       14.70      2.74 o 
  -7  -1   3       73.63       73.20      5.68 o 
  -6  -1   3       83.87       84.50      4.21 o 
  -5  -1   3     1511.52     1737.04     25.66 o 
  -4  -1   3      517.77      545.37      8.21 o 
  -3  -1   3      774.59      840.68      7.83 o 
  -2  -1   3       16.18        7.05      3.30 o 
  -1  -1   3       98.70       87.78      4.18 o 
   0  -1   3       55.37       54.58      8.45 o 
   1  -1   3      350.42      326.68      4.06 o 
   2  -1   3      219.82      194.96      3.18 o 
   3  -1   3      135.01      134.09      3.87 o 
   4  -1   3       20.87       21.09      2.29 o 
   5  -1   3      148.62      166.95     10.36 o 
   6  -1   3        8.91        9.58      2.57 o 
   7  -1   3       16.37       13.08      3.71 o 
   8  -1   3        8.26        4.90      3.99 o 
   9  -1   3        1.34        2.76      4.64 o 
 -10   0   3        0.66        1.20      1.96 o 
  -9   0   3       51.05       52.72      4.66 o 
  -8   0   3        1.54        3.75      1.24 o 
  -7   0   3      202.44      238.86     15.23 o 
  -6   0   3      371.02      426.77     15.87 o 
  -5   0   3       22.54       29.49      3.31 o 
  -4   0   3      262.77      252.19      7.08 o 
  -3   0   3       17.95       18.70      1.98 o 
  -2   0   3     1821.23     1663.83      9.48 o 
  -1   0   3       50.04       47.30      3.78 o 
   1   0   3      949.21      868.04      3.20 o 
   3   0   3      134.99      141.60      8.51 o 
   4   0   3       47.23       35.01      4.05 o 
   5   0   3       40.43       35.67      4.72 o 
   6   0   3        6.74       16.47      5.33 o 
   7   0   3        3.89        4.34      4.17 o 
   8   0   3        0.84        4.81      3.59 o 
   9   0   3       15.97       10.69      3.71 o 
 -10   1   3        5.81        8.49      2.47 o 
  -9   1   3        1.15        6.02      2.38 o 
  -8   1   3       69.72       68.85     10.18 o 
  -7   1   3       49.45       61.35      6.26 o 
  -6   1   3       13.29       11.41      2.37 o 
  -5   1   3     2189.41     2414.17     41.71 o 
  -4   1   3      301.87      312.64     12.39 o 
  -3   1   3     1110.34     1152.72     11.83 o 
  -2   1   3     2096.80     1908.88     10.47 o 
  -1   1   3      345.35      348.11      3.93 o 
   0   1   3      184.78      183.46      3.87 o 
   1   1   3     1588.89     1488.38      5.78 o 
   2   1   3       23.42       22.96      0.87 o 
   3   1   3       41.70       43.90      3.93 o 
   4   1   3       45.67       43.56      1.59 o 
   5   1   3      140.26      146.56      7.70 o 
   6   1   3       12.12       16.46      4.03 o 
   7   1   3       16.70       16.26      3.69 o 
   8   1   3       22.83       20.99      5.29 o 
   9   1   3        3.51        3.88      4.23 o 
 -10   2   3        0.82        2.21      1.33 o 
  -9   2   3        1.05        1.46      1.86 o 
  -8   2   3       21.03       23.92      4.80 o 
  -7   2   3       13.87       13.40      3.29 o 
  -6   2   3      135.69      134.33      7.85 o 
  -5   2   3        0.85        3.31      1.85 o 
  -4   2   3      143.07      141.99      3.63 o 
  -3   2   3      187.13      188.95      3.28 o 
  -2   2   3      127.75      102.42      4.97 o 
  -1   2   3      861.85      784.63      5.79 o 
   0   2   3       91.58       89.35      2.45 o 
   1   2   3      551.86      535.68      5.05 o 
   2   2   3      594.74      598.44      7.61 o 
   3   2   3      195.61      209.15      5.48 o 
   4   2   3        3.54        2.02      0.90 o 
   5   2   3       19.89       20.22      2.08 o 
   6   2   3       15.23       14.75      5.95 o 
   7   2   3       12.52       11.95      3.72 o 
   8   2   3        3.21        6.74      3.54 o 
   9   2   3        2.04        1.06      4.43 o 
 -10   3   3        0.04        1.68      1.89 o 
  -9   3   3       27.71       47.09     27.68 o 
  -8   3   3       16.03       18.41      5.13 o 
  -7   3   3       16.77       18.17      2.96 o 
  -6   3   3        4.50        4.94      2.07 o 
  -5   3   3        1.64        3.37      1.65 o 
  -4   3   3      105.30      106.05      4.42 o 
  -3   3   3      489.39      472.10      8.01 o 
  -2   3   3       57.72       46.92      4.37 o 
  -1   3   3      600.95      627.13     10.07 o 
   0   3   3       33.19       28.81      2.28 o 
   1   3   3      367.59      350.52      5.46 o 
   2   3   3       77.23       71.60      4.80 o 
   3   3   3        1.35        1.25      1.38 o 
   4   3   3        6.77        6.58      2.04 o 
   5   3   3       91.31       90.13      3.79 o 
   6   3   3       38.92       42.86      7.27 o 
   7   3   3       19.52       19.04      4.75 o 
   8   3   3       25.67       14.48     11.33 o 
   9   3   3       10.07        5.14      3.28 o 
 -10   4   3       10.32       20.35     45.51 o 
  -9   4   3        0.88        3.20      2.04 o 
  -8   4   3        5.59        1.14      3.25 o 
  -7   4   3       55.40       51.75      6.85 o 
  -6   4   3       45.99       49.25      5.42 o 
  -5   4   3        4.37        1.43      2.86 o 
  -4   4   3       44.07       42.96      4.42 o 
  -3   4   3      376.55      424.55     14.99 o 
  -2   4   3      548.80      578.79      9.34 o 
  -1   4   3       91.63       97.14      5.51 o 
   0   4   3      231.81      226.97      5.80 o 
   1   4   3      137.00      159.93      4.70 o 
   2   4   3      150.26      151.55      4.17 o 
   3   4   3       16.84       19.33      3.79 o 
   4   4   3      114.11      108.24      4.55 o 
   5   4   3        6.40        6.12      2.79 o 
   6   4   3        8.97        7.34      3.67 o 
   7   4   3       43.71       45.23      8.18 o 
   8   4   3       15.75       13.88      9.13 o 
  -9   5   3        6.32        6.15      2.85 o 
  -8   5   3       36.25       39.94      7.73 o 
  -7   5   3        4.61        0.84      3.07 o 
  -6   5   3       23.94       22.13      4.57 o 
  -5   5   3       23.73       29.59      5.00 o 
  -4   5   3      103.56      112.84      6.82 o 
  -3   5   3      451.98      481.45     10.22 o 
  -2   5   3      116.73      108.95      2.78 o 
  -1   5   3      103.54      113.41      5.61 o 
   0   5   3      292.16      324.23      8.60 o 
   1   5   3       34.92       34.02      3.04 o 
   2   5   3       82.03       81.47      4.76 o 
   3   5   3       84.46       91.42      5.25 o 
   4   5   3       70.57       69.88      4.54 o 
   5   5   3       82.67       80.38      4.55 o 
   6   5   3       38.70       32.05      6.56 o 
   7   5   3       35.72       42.99      8.49 o 
   8   5   3        3.58        5.41      4.46 o 
  -9   6   3        6.51        6.55      5.43 o 
  -8   6   3       19.52       19.46      4.75 o 
  -7   6   3       16.40       20.14      5.28 o 
  -6   6   3        1.24        2.06      4.34 o 
  -5   6   3        2.56        0.00      4.14 o 
  -4   6   3        5.30        3.84      3.46 o 
  -3   6   3       13.30       12.93      7.21 o 
  -2   6   3       40.46       40.91      5.21 o 
  -1   6   3       77.24       71.23      4.33 o 
   0   6   3       42.34       40.86      2.97 o 
   1   6   3       15.41       13.53      2.76 o 
   2   6   3       31.33       35.10      4.05 o 
   3   6   3      432.51      507.71     13.78 o 
   4   6   3        6.18        4.38      2.21 o 
   5   6   3        1.47        1.24      1.81 o 
   6   6   3        5.67        6.16      2.70 o 
   7   6   3        1.52        5.22      2.29 o 
  -8   7   3        3.39        0.24      4.13 o 
  -7   7   3        8.69        5.01      4.03 o 
  -6   7   3       28.77       26.82      9.95 o 
  -5   7   3       18.33       16.80      5.60 o 
  -4   7   3       88.43       80.69     10.59 o 
  -3   7   3        2.53       14.03      8.05 o 
  -2   7   3       15.87       18.31      4.76 o 
  -1   7   3       94.28       92.79      4.59 o 
   0   7   3       88.34       86.75      4.52 o 
   1   7   3      320.70      341.54      9.53 o 
   2   7   3       27.05       19.44      5.01 o 
   3   7   3       46.73       40.85      4.62 o 
   4   7   3       11.14        8.45      2.29 o 
   5   7   3       29.03       29.28      4.42 o 
   6   7   3        7.96        6.56      2.60 o 
  -7   8   3       27.42       15.41      5.55 o 
  -6   8   3        2.61        3.60      3.73 o 
  -5   8   3       40.92       42.47     14.12 o 
  -4   8   3       74.49       79.60      7.23 o 
  -3   8   3        4.08        3.39      4.68 o 
  -2   8   3       83.42       87.35     14.81 o 
  -1   8   3       38.58       42.34      5.40 o 
   0   8   3       20.17       14.83      3.12 o 
   1   8   3       53.35       60.76      4.09 o 
   2   8   3       30.89       27.53      6.16 o 
   3   8   3        0.85        3.10      2.43 o 
   4   8   3        6.80        1.82      2.03 o 
   5   8   3        7.36        6.81      3.80 o 
  -6   9   3       11.56       12.29      5.39 o 
  -5   9   3        1.69        9.38      4.55 o 
  -4   9   3        8.14        2.46      5.22 o 
  -3   9   3       14.58       17.05      9.34 o 
  -2   9   3        0.40        3.32      3.44 o 
  -1   9   3        8.93        5.67      3.25 o 
   0   9   3       30.07       37.13      5.50 o 
   1   9   3        5.85        5.77      2.31 o 
   2   9   3        6.48        2.79      2.03 o 
   3   9   3        3.60        4.17      2.38 o 
   4   9   3        3.83        4.38      1.78 o 
  -4  10   3        0.93        2.93      3.75 o 
  -3  10   3        9.49        9.28      3.87 o 
  -2  10   3        6.69        6.47      3.90 o 
  -1  10   3        3.97        2.55      3.14 o 
   0  10   3        4.58        1.39      3.13 o 
   1  10   3        2.12        1.38      2.75 o 
   2  10   3        1.23        0.03      2.86 o 
  -2 -11   4        5.03        8.42      3.79 o 
  -1 -11   4        1.06        2.77      1.44 o 
   0 -11   4        1.30        4.52      6.64 o 
   1 -11   4        0.95        5.24      4.82 o 
  -4 -10   4        2.09        3.04      3.72 o 
  -3 -10   4        2.56        1.82      2.14 o 
  -2 -10   4        0.42        4.66      3.10 o 
  -1 -10   4        5.68        6.00      2.81 o 
   0 -10   4       14.78       11.83      7.32 o 
   1 -10   4        0.32        0.39      1.94 o 
   2 -10   4        1.63        9.26      4.20 o 
   3 -10   4        3.85        7.13      3.71 o 
   4 -10   4        8.19        3.38      3.28 o 
  -6  -9   4        1.91        3.41      4.68 o 
  -5  -9   4        1.52        6.87      3.96 o 
  -4  -9   4       13.94       10.88      3.73 o 
  -3  -9   4       23.46       20.14      4.80 o 
  -2  -9   4       22.24       18.56      4.20 o 
  -1  -9   4       20.07       15.26      5.24 o 
   0  -9   4        8.80        3.90      1.29 o 
   1  -9   4       10.32       12.28      2.99 o 
   2  -9   4        1.52        3.67      2.95 o 
   3  -9   4        7.28        3.84      2.15 o 
   4  -9   4        3.03        7.73      3.98 o 
   5  -9   4        9.96        6.66      3.52 o 
  -7  -8   4        2.80        5.91      3.67 o 
  -6  -8   4        5.59        6.78      3.43 o 
  -5  -8   4        2.60        1.15      3.31 o 
  -4  -8   4       18.34       21.57      4.48 o 
  -3  -8   4       17.69       12.68      9.62 o 
  -2  -8   4       33.61       35.27      6.51 o 
  -1  -8   4       67.13       63.89      6.15 o 
   0  -8   4       12.17        8.19      3.94 o 
   1  -8   4       22.34       18.80      3.18 o 
   2  -8   4       16.32       16.00      3.54 o 
   3  -8   4       32.45       32.99      6.72 o 
   4  -8   4       10.24        9.19      2.15 o 
   5  -8   4       24.62       27.69      5.81 o 
   6  -8   4        7.71       12.76      4.96 o 
  -8  -7   4       19.18       14.45      3.63 o 
  -7  -7   4        0.44        0.00      3.89 o 
  -6  -7   4      123.74      140.71     11.91 o 
  -5  -7   4       48.42       48.70      5.71 o 
  -4  -7   4       50.81       51.02      6.11 o 
  -3  -7   4      151.14      167.00     18.51 o 
  -2  -7   4       58.05       58.89      6.14 o 
  -1  -7   4       90.15       92.40      4.70 o 
   0  -7   4       39.50       42.44      3.98 o 
   1  -7   4       93.13       79.22      7.78 o 
   2  -7   4        7.35        7.57      2.09 o 
   3  -7   4      321.42      331.17     11.89 o 
   4  -7   4       14.47       11.16      2.24 o 
   5  -7   4      111.39      126.69      6.81 o 
   6  -7   4       15.09       19.25     24.58 o 
   7  -7   4       24.25       21.38      5.49 o 
  -9  -6   4        0.12        0.00      3.50 o 
  -8  -6   4        0.99        5.89      3.47 o 
  -7  -6   4        9.99       13.24      4.07 o 
  -6  -6   4       26.84       26.12      5.76 o 
  -5  -6   4       22.47       19.45      4.31 o 
  -4  -6   4      151.31      170.74      8.09 o 
  -3  -6   4       14.54       10.29      4.61 o 
  -2  -6   4      109.86      111.38      4.03 o 
  -1  -6   4       63.60       62.88      4.13 o 
   0  -6   4      326.33      346.20      7.36 o 
   1  -6   4      217.91      232.51      5.61 o 
   2  -6   4        4.96        5.98      1.96 o 
   3  -6   4      104.35      112.62      7.67 o 
   4  -6   4       20.79       19.74      2.99 o 
   5  -6   4       63.23       77.37     19.57 o 
   6  -6   4        0.02        2.00      2.18 o 
   7  -6   4       12.23       15.50      3.05 o 
   8  -6   4        5.04        8.95      6.04 o 
  -9  -5   4        1.81        2.56      2.67 o 
  -8  -5   4        3.53        4.45      2.85 o 
  -7  -5   4       39.16       37.74      4.55 o 
  -6  -5   4       20.49       11.02      2.65 o 
  -5  -5   4       87.71       99.67      4.67 o 
  -4  -5   4      111.77      110.92      7.67 o 
  -3  -5   4      126.51      120.56      5.53 o 
  -2  -5   4       55.72       55.05      2.49 o 
  -1  -5   4      139.21      128.05      4.83 o 
   0  -5   4      208.35      197.57     10.98 o 
   1  -5   4      238.08      236.79      5.99 o 
   2  -5   4       19.60       17.86      2.51 o 
   3  -5   4       40.79       40.57      4.03 o 
   4  -5   4        6.23       11.59      3.51 o 
   5  -5   4      149.34      161.52     21.03 o 
   6  -5   4       46.55       58.33      4.44 o 
   7  -5   4       14.82       11.68      2.98 o 
   8  -5   4        8.23        4.61      2.96 o 
 -10  -4   4        9.76        8.50      6.19 o 
  -9  -4   4        1.29        0.00      2.45 o 
  -8  -4   4       10.29        7.58      2.23 o 
  -7  -4   4       52.81       55.23      3.68 o 
  -6  -4   4       17.38       18.95      3.97 o 
  -5  -4   4       17.22       14.69      2.73 o 
  -4  -4   4       27.32       32.49      3.56 o 
  -3  -4   4      381.10      403.51     10.44 o 
  -2  -4   4      306.73      303.58     13.08 o 
  -1  -4   4      959.54     1015.90     21.32 o 
   0  -4   4      983.60     1165.14      8.95 o 
   1  -4   4      143.52      136.17      4.07 o 
   2  -4   4      332.46      381.72     16.92 o 
   3  -4   4       97.91      103.26      6.31 o 
   4  -4   4      171.27      201.68     22.49 o 
   5  -4   4       40.34       44.98      4.39 o 
   6  -4   4       49.37       49.51      3.47 o 
   7  -4   4       42.02       44.42      5.77 o 
   8  -4   4        0.32        0.00      3.74 o 
 -10  -3   4        0.89        0.72      2.50 o 
  -9  -3   4       36.12       39.84      4.97 o 
  -8  -3   4       15.67        9.99      2.52 o 
  -7  -3   4       22.19       23.34      2.79 o 
  -6  -3   4       38.19       41.89      3.32 o 
  -5  -3   4        1.06        0.00      1.29 o 
  -4  -3   4      162.69      168.63      4.30 o 
  -3  -3   4      262.69      247.16      6.42 o 
  -2  -3   4       42.61       40.99      4.43 o 
   0  -3   4      102.99       99.42      4.62 o 
   1  -3   4       15.42       16.86      2.77 o 
   2  -3   4       28.52       30.64      2.54 o 
   3  -3   4       32.91       42.60      4.27 o 
   4  -3   4        7.15        8.16      2.35 o 
   5  -3   4      117.26      102.78      4.19 o 
   6  -3   4       54.31       57.44      3.75 o 
   7  -3   4        6.39       14.24      6.49 o 
   8  -3   4       49.97       45.88     10.04 o 
   9  -3   4        8.15        5.92      3.46 o 
 -10  -2   4        0.00        1.50      3.12 o 
  -9  -2   4        4.58        6.24      2.55 o 
  -8  -2   4        7.90        8.18      2.23 o 
  -7  -2   4        9.10       10.54      2.39 o 
  -6  -2   4       73.74       76.40      3.99 o 
  -5  -2   4       16.57       13.70      2.27 o 
  -4  -2   4       82.40       78.78      3.32 o 
  -3  -2   4       89.06       86.09      2.01 o 
  -2  -2   4       48.88       42.55      2.89 o 
  -1  -2   4      978.96      933.34      5.96 o 
   0  -2   4       43.05       41.85      1.74 o 
   1  -2   4      397.08      386.06      6.18 o 
   2  -2   4      602.17      625.96      6.88 o 
   3  -2   4      155.66      161.46      4.50 o 
   4  -2   4       13.43       13.47      1.93 o 
   5  -2   4       20.71       17.26      2.94 o 
   6  -2   4       15.03       13.74      2.71 o 
   7  -2   4       19.59       16.31      4.04 o 
   8  -2   4        0.45        3.48      3.54 o 
   9  -2   4        1.15        6.80      3.65 o 
 -10  -1   4        2.11        0.44      1.91 o 
  -9  -1   4       10.15        8.41      2.45 o 
  -8  -1   4       32.10       28.76      3.86 o 
  -7  -1   4      160.81      182.04     15.35 o 
  -6  -1   4        0.08        6.10      4.52 o 
  -5  -1   4     1218.13     1491.25     29.62 o 
  -4  -1   4      471.37      515.91      7.54 o 
  -3  -1   4      148.06      148.35      3.38 o 
  -2  -1   4      116.89      109.74      2.41 o 
  -1  -1   4      935.39      867.82      5.28 o 
   0  -1   4      734.78      662.83      5.50 o 
   1  -1   4     1552.55     1506.95      7.83 o 
   2  -1   4       31.31       30.52      1.48 o 
   3  -1   4       57.19       58.40      1.93 o 
   4  -1   4      188.18      223.87     10.76 o 
   5  -1   4       72.06       70.08      4.03 o 
   6  -1   4       21.75       31.72      5.79 o 
   7  -1   4       33.68       38.36      5.10 o 
   8  -1   4       27.36       31.15      6.87 o 
   9  -1   4        1.75        3.69      4.10 o 
 -10   0   4       13.73       14.64      4.49 o 
  -9   0   4        9.55       12.57      3.24 o 
  -8   0   4      115.12      122.93      8.46 o 
  -7   0   4      432.35      450.05     16.53 o 
  -6   0   4      156.44      154.72      5.35 o 
  -5   0   4     5138.62     6021.16     89.66 o 
  -4   0   4      546.74      537.70      6.50 o 
  -3   0   4     1868.46     1897.73     21.63 o 
  -2   0   4      258.96      239.29      3.87 o 
  -1   0   4       32.66       31.25      3.76 o 
   0   0   4      421.95      365.00      6.88 o 
   1   0   4      340.66      284.42      3.13 o 
   3   0   4       58.91       53.45      3.96 o 
   4   0   4      912.52      989.18     21.24 o 
   5   0   4      131.87      136.02      6.78 o 
   6   0   4       49.76       59.59      7.24 o 
   7   0   4       10.04        5.88      3.52 o 
   8   0   4       23.56       31.46     14.62 o 
   9   0   4        4.81        7.71      5.04 o 
 -10   1   4        8.06        5.30      1.93 o 
  -9   1   4       49.51       45.74      5.17 o 
  -8   1   4       22.88       19.09      3.13 o 
  -7   1   4      629.77      679.70     18.37 o 
  -6   1   4        7.34       12.53      3.33 o 
  -5   1   4      238.31      261.85      7.96 o 
  -4   1   4      289.90      339.24     14.74 o 
  -3   1   4       36.52       38.60      2.08 o 
  -2   1   4      348.52      318.77      4.55 o 
  -1   1   4      819.94      764.38     11.58 o 
   0   1   4      218.50      188.09      4.09 o 
   1   1   4      450.47      429.58      5.78 o 
   3   1   4      126.11      126.77      6.61 o 
   4   1   4      150.91      162.05      9.60 o 
   5   1   4       48.46       45.67      5.03 o 
   6   1   4       21.63       19.20      5.17 o 
   7   1   4        3.69        8.66      4.13 o 
   8   1   4       12.00       11.98      4.10 o 
   9   1   4        0.29        3.43      3.60 o 
 -10   2   4        4.01        1.78      1.76 o 
  -9   2   4       14.19       12.07      7.92 o 
  -8   2   4       53.46       55.64      4.90 o 
  -7   2   4      133.18      155.85     21.99 o 
  -6   2   4       49.33       48.05      3.89 o 
  -5   2   4        3.81        4.98      1.52 o 
  -4   2   4        2.60        3.27      1.25 o 
  -3   2   4       24.70       25.42      2.28 o 
  -2   2   4       77.89       72.10      2.70 o 
  -1   2   4     1350.90     1293.36     24.85 o 
   0   2   4      514.47      494.42      5.68 o 
   1   2   4       62.90       63.73      3.26 o 
   2   2   4      109.68      112.12      2.96 o 
   3   2   4      182.91      203.57      3.64 o 
   4   2   4        3.85        4.56      1.53 o 
   5   2   4       17.83       16.18      5.28 o 
   6   2   4       45.67       53.96      5.76 o 
   7   2   4        9.00        8.61      4.46 o 
   8   2   4        4.26       13.68      4.96 o 
   9   2   4        3.63        2.55      3.52 o 
 -10   3   4        8.82       17.78     33.23 o 
  -9   3   4        2.46        0.87      3.03 o 
  -8   3   4        1.66        3.34      2.47 o 
  -7   3   4       20.00       19.89      3.04 o 
  -6   3   4        3.11        4.43      1.64 o 
  -5   3   4       53.76       56.07      2.58 o 
  -4   3   4      219.41      229.42      8.42 o 
  -3   3   4      105.66      105.71      7.48 o 
  -2   3   4      315.78      344.09      3.13 o 
  -1   3   4      236.70      228.76      4.66 o 
   0   3   4      699.34      694.35      7.04 o 
   1   3   4     1368.76     1471.61     11.22 o 
   2   3   4      181.54      188.20      5.67 o 
   3   3   4        4.16        3.87      0.94 o 
   4   3   4      114.29      116.15      4.23 o 
   5   3   4       11.74       17.81      3.99 o 
   6   3   4       32.34       31.42      6.11 o 
   7   3   4       33.11       33.36      7.66 o 
   8   3   4       16.99       10.43      3.81 o 
 -10   4   4        0.26        5.81      1.80 o 
  -9   4   4       11.37       11.72      3.46 o 
  -8   4   4       16.82       12.83      5.71 o 
  -7   4   4       12.15        8.98      2.52 o 
  -6   4   4        8.75       13.97     11.33 o 
  -5   4   4        8.98       11.13      4.39 o 
  -4   4   4       79.63       81.80      5.61 o 
  -2   4   4       29.40       27.25      1.71 o 
  -1   4   4      589.57      652.94      6.28 o 
   0   4   4       61.14       72.76      3.36 o 
   1   4   4       23.35       24.52      2.75 o 
   2   4   4      185.66      199.35      5.46 o 
   3   4   4       22.29       23.11      2.64 o 
   4   4   4       25.99       25.08      2.94 o 
   5   4   4       20.11       23.94      6.74 o 
   6   4   4       63.83       59.79      7.51 o 
   7   4   4       36.20       32.04     11.58 o 
   8   4   4        2.53        2.13      1.74 o 
  -9   5   4       13.09       14.74      5.91 o 
  -8   5   4        4.42        4.68      3.57 o 
  -7   5   4       46.18       52.69      7.81 o 
  -6   5   4        4.35        1.61      3.41 o 
  -5   5   4      109.10      115.43     13.09 o 
  -4   5   4       61.11       64.93      8.17 o 
  -3   5   4       11.22        8.34      3.40 o 
  -2   5   4      124.44      132.32      6.39 o 
  -1   5   4       74.15       80.26      4.42 o 
   0   5   4       20.29       21.06      2.34 o 
   1   5   4       96.71       89.36      4.61 o 
   2   5   4       15.29       14.21      5.21 o 
   3   5   4       28.13       34.59      3.58 o 
   4   5   4       14.32       13.88      2.52 o 
   5   5   4       52.34       48.10      6.77 o 
   6   5   4        5.46        8.00      2.99 o 
   7   5   4        0.31        1.26      2.40 o 
  -9   6   4        3.15        0.00      3.55 o 
  -8   6   4        8.18        8.50      3.43 o 
  -7   6   4       15.03       12.80      5.88 o 
  -6   6   4        7.85        6.24      3.77 o 
  -5   6   4       14.56       18.31      6.28 o 
  -4   6   4       10.60       11.33      3.60 o 
  -3   6   4       52.92       62.60      5.56 o 
  -2   6   4        4.40        2.73      4.25 o 
  -1   6   4      105.60      107.78      4.18 o 
   0   6   4      100.04       96.63      4.55 o 
   1   6   4       10.96        9.41      2.26 o 
   2   6   4       53.83       54.96      4.83 o 
   3   6   4      156.63      158.24      8.16 o 
   4   6   4        1.06        1.44      1.62 o 
   5   6   4       19.89       27.30      6.39 o 
   6   6   4       28.88       26.93      7.31 o 
   7   6   4        7.35        7.85      3.14 o 
  -8   7   4        2.17        3.23      4.82 o 
  -7   7   4        6.03        3.11      4.61 o 
  -6   7   4       38.15       37.78      6.26 o 
  -5   7   4       50.78       52.39      6.02 o 
  -4   7   4       78.04       74.70      6.48 o 
  -3   7   4       57.58       58.67      6.77 o 
  -2   7   4      144.80      151.47      8.20 o 
  -1   7   4       44.24       49.16      3.59 o 
   0   7   4        5.91        6.98      2.49 o 
   1   7   4       59.73       53.04      4.81 o 
   2   7   4        3.81        3.96      1.76 o 
   3   7   4        6.21        4.54      1.87 o 
   4   7   4        3.75        5.18      3.26 o 
   5   7   4        1.49        1.11      1.45 o 
   6   7   4        1.71        2.05      1.50 o 
  -7   8   4        7.88        8.43      4.88 o 
  -6   8   4        3.48        3.50      3.60 o 
  -5   8   4       15.20       12.26      5.63 o 
  -4   8   4       10.04        9.34      7.33 o 
  -3   8   4       41.92       45.28      6.23 o 
  -2   8   4       51.72       55.20      7.77 o 
  -1   8   4       28.58       28.21      5.32 o 
   0   8   4      100.25       91.24      4.84 o 
   1   8   4       43.91       45.16      3.73 o 
   2   8   4       33.50       40.45      4.96 o 
   3   8   4       10.10       10.24      2.71 o 
   4   8   4        8.16        5.57      2.22 o 
   5   8   4       10.96       10.76      3.13 o 
  -6   9   4        1.19        4.61      3.80 o 
  -5   9   4        0.71        0.20      4.44 o 
  -4   9   4        9.96        8.83      5.89 o 
  -3   9   4       20.23       19.34      5.24 o 
  -2   9   4        8.34        4.43      6.93 o 
  -1   9   4       20.56       14.62      4.00 o 
   0   9   4       19.74       17.81      4.29 o 
   1   9   4        3.82        2.81      1.96 o 
   2   9   4        3.97        0.40      1.96 o 
   3   9   4        1.11        2.68      2.40 o 
   4   9   4        4.49        1.10      2.31 o 
  -4  10   4        0.46        0.00      5.45 o 
  -3  10   4        0.96        2.21      1.99 o 
  -2  10   4        0.06        4.42      3.71 o 
  -1  10   4        2.90        6.68      5.01 o 
   0  10   4        0.01        3.01      2.96 o 
   1  10   4        1.45        0.89      2.63 o 
   2  10   4        2.37        2.71      5.67 o 
  -1 -11   5        6.98        3.95      2.45 o 
   0 -11   5       11.54       14.45      8.62 o 
   1 -11   5        1.94        0.00      5.30 o 
  -4 -10   5        2.88        5.24      3.23 o 
  -3 -10   5        1.58        1.32      3.86 o 
  -2 -10   5        0.78        5.29      3.17 o 
  -1 -10   5        1.52        6.57      3.06 o 
   0 -10   5        6.99        8.13      3.60 o 
   1 -10   5        3.68        3.09      1.17 o 
   2 -10   5        3.72        4.18      3.26 o 
   3 -10   5        4.04        0.00      2.99 o 
  -6  -9   5        8.61        3.60      2.24 o 
  -5  -9   5        7.94        5.37      3.52 o 
  -4  -9   5       55.09       57.37      8.92 o 
  -3  -9   5        5.16        7.79      4.74 o 
  -2  -9   5       13.00       11.36      3.73 o 
  -1  -9   5       17.33       13.24      3.35 o 
   0  -9   5        5.63        6.98      2.78 o 
   1  -9   5        8.71        8.67      2.83 o 
   2  -9   5        3.01        1.11      1.69 o 
   3  -9   5        0.17        2.78      5.12 o 
   4  -9   5        1.83        2.75      3.22 o 
   5  -9   5        2.78        0.00      3.61 o 
  -7  -8   5       20.11       24.95      7.69 o 
  -6  -8   5       32.12       34.43      5.28 o 
  -5  -8   5        3.40        5.82      4.13 o 
  -4  -8   5       84.73      100.25      6.88 o 
  -3  -8   5      115.13      121.72      8.05 o 
  -2  -8   5       91.23       99.54      8.92 o 
  -1  -8   5       49.55       46.20      3.72 o 
   0  -8   5       23.32       18.18      2.96 o 
   1  -8   5       20.34       16.98      4.21 o 
   2  -8   5       30.00       30.87      3.72 o 
   3  -8   5      196.24      208.82      8.11 o 
   4  -8   5        6.40        7.40      2.25 o 
   5  -8   5       29.07       33.35     67.76 o 
   6  -8   5       11.47       11.92      9.11 o 
  -8  -7   5        1.17        0.80      3.07 o 
  -7  -7   5        0.73        0.00      3.47 o 
  -6  -7   5       40.15       57.28      6.84 o 
  -5  -7   5       79.30       87.89      7.12 o 
  -4  -7   5       42.85       42.00      5.29 o 
  -3  -7   5        6.72       11.63      6.96 o 
  -2  -7   5       16.55       17.86      3.77 o 
  -1  -7   5      160.58      184.55     11.56 o 
   0  -7   5       15.35       15.57      3.62 o 
   1  -7   5       53.94       56.29      4.66 o 
   2  -7   5        2.57        0.89      2.14 o 
   3  -7   5       41.13       36.04      4.11 o 
   4  -7   5        1.89        4.70      2.24 o 
   5  -7   5       49.18       63.68     16.96 o 
   6  -7   5        3.28        1.42      2.15 o 
   7  -7   5        7.03       12.39      9.69 o 
  -9  -6   5        0.02        0.79      2.83 o 
  -8  -6   5       20.10       18.22      6.31 o 
  -7  -6   5       13.20       11.16      5.36 o 
  -6  -6   5        3.30        1.19      3.20 o 
  -5  -6   5       27.83       25.10      4.26 o 
  -4  -6   5       34.24       37.05      5.06 o 
  -3  -6   5       13.91       14.61      4.89 o 
  -2  -6   5        9.97       10.31      3.04 o 
  -1  -6   5       10.72        6.76      2.83 o 
   0  -6   5       21.71       20.97      3.79 o 
   1  -6   5      103.82      103.32      5.09 o 
   2  -6   5        6.86        6.24      2.90 o 
   3  -6   5      291.45      341.85     33.93 o 
   4  -6   5        0.16        0.00      2.16 o 
   5  -6   5        1.75        4.11      3.22 o 
   6  -6   5        3.72        3.91      2.10 o 
   7  -6   5        4.72        4.46      3.13 o 
  -9  -5   5        8.05        4.62      3.62 o 
  -8  -5   5       31.30       31.75      5.30 o 
  -7  -5   5        1.00        5.01      3.28 o 
  -6  -5   5       31.97       29.41      4.51 o 
  -5  -5   5       24.74       29.33      4.74 o 
  -4  -5   5      153.60      160.63      6.97 o 
  -3  -5   5      354.72      384.95      8.87 o 
  -2  -5   5      152.27      163.15      7.87 o 
  -1  -5   5        3.43        6.07      1.43 o 
   0  -5   5      667.85      743.19     12.94 o 
   1  -5   5       87.12       77.15      5.07 o 
   2  -5   5       53.37       72.39     11.12 o 
   3  -5   5       81.22      121.62     31.37 o 
   4  -5   5       94.58       89.62      5.80 o 
   5  -5   5       77.49       79.36      4.77 o 
   6  -5   5       46.42       45.08      7.32 o 
   7  -5   5       31.66       35.83      6.70 o 
   8  -5   5        3.02        2.23      3.10 o 
 -10  -4   5        2.70        9.67      3.98 o 
  -9  -4   5        6.32        9.82      4.05 o 
  -8  -4   5        7.35        4.93      5.69 o 
  -7  -4   5       37.54       34.55      3.76 o 
  -6  -4   5       47.44       52.51      4.78 o 
  -5  -4   5       14.87       15.80      2.52 o 
  -4  -4   5       68.94       64.18      6.22 o 
  -3  -4   5      172.08      173.90      6.35 o 
  -2  -4   5      507.26      539.12     13.12 o 
  -1  -4   5        5.51        4.60      1.09 o 
   0  -4   5       20.05       19.64      3.97 o 
   1  -4   5      197.81      268.32     21.25 o 
   2  -4   5      226.23      240.56      6.07 o 
   3  -4   5       48.12       48.06      4.22 o 
   4  -4   5       50.15       50.13      3.36 o 
   5  -4   5        1.36        1.56      1.60 o 
   6  -4   5       55.81       53.70      3.89 o 
   7  -4   5        8.73       10.78      4.47 o 
   8  -4   5       24.03       24.87     11.84 o 
 -10  -3   5        5.55        7.46      3.11 o 
  -9  -3   5        1.30        1.21      1.89 o 
  -8  -3   5        8.37       12.31      2.47 o 
  -7  -3   5        8.30        8.40      2.33 o 
  -6  -3   5        9.44       10.66      2.05 o 
  -5  -3   5       34.78       34.62      2.38 o 
  -4  -3   5      218.86      238.83      7.90 o 
  -3  -3   5      238.04      228.81      7.71 o 
  -2  -3   5      142.00      149.68      6.16 o 
  -1  -3   5      261.45      279.28      7.72 o 
   0  -3   5      341.43      345.77      5.16 o 
   1  -3   5     1541.60     1639.12     11.50 o 
   2  -3   5      120.56      114.65      3.45 o 
   3  -3   5        1.29        0.00      1.81 o 
   4  -3   5       46.78       52.10      3.38 o 
   5  -3   5       36.31       37.45      6.76 o 
   6  -3   5       15.65       17.25      4.40 o 
   7  -3   5       24.77       26.86      4.95 o 
   8  -3   5        6.90        0.48      4.19 o 
 -10  -2   5        1.54        4.07      2.91 o 
  -9  -2   5        1.18        0.00      1.90 o 
  -8  -2   5       59.48       52.73      3.87 o 
  -7  -2   5       86.18       92.24      5.98 o 
  -6  -2   5       25.61       19.45      2.57 o 
  -5  -2   5        0.91        0.74      1.78 o 
  -4  -2   5       10.26        9.52      2.13 o 
  -3  -2   5       64.70       60.02      3.16 o 
  -2  -2   5      168.64      153.68      1.85 o 
  -1  -2   5     1529.74     1513.69      9.41 o 
   0  -2   5      296.34      297.48      4.62 o 
   1  -2   5       46.78       41.99      2.19 o 
   2  -2   5       91.57       93.38      2.77 o 
   3  -2   5      202.04      209.31      4.70 o 
   4  -2   5        2.39        3.42      2.06 o 
   5  -2   5       17.12       24.96      6.93 o 
   6  -2   5       29.65       21.24      5.86 o 
   7  -2   5        8.65        4.88      4.91 o 
   8  -2   5        9.89        8.39      8.75 o 
   9  -2   5        3.49        4.01      3.64 o 
 -10  -1   5       12.64       13.82      2.55 o 
  -9  -1   5       46.88       45.64      4.71 o 
  -8  -1   5       22.89       21.44      3.79 o 
  -7  -1   5      442.00      498.96     11.11 o 
  -6  -1   5        0.57        4.75      2.27 o 
  -5  -1   5       62.15       65.38      3.60 o 
  -4  -1   5       52.76       55.93      5.04 o 
  -3  -1   5       73.12       64.30      2.70 o 
  -2  -1   5      684.92      654.11      6.38 o 
  -1  -1   5      606.01      581.69      5.16 o 
   0  -1   5      139.34      125.44      4.40 o 
   1  -1   5      308.37      317.87      5.10 o 
   2  -1   5      357.62      358.38      4.33 o 
   3  -1   5       26.40       27.56      1.33 o 
   4  -1   5       64.14       70.40      5.48 o 
   5  -1   5        3.42        4.17      3.49 o 
   6  -1   5       31.28       37.83      5.63 o 
   7  -1   5        7.64        6.40      4.27 o 
   8  -1   5        1.32        5.77      4.34 o 
   9  -1   5        7.56        5.94      3.65 o 
 -10   0   5        4.28        6.01      2.89 o 
  -9   0   5       40.56       36.25      3.85 o 
  -8   0   5       24.76       32.12      6.63 o 
  -7   0   5      171.49      169.88      6.74 o 
  -6   0   5      196.42      185.58      5.66 o 
  -5   0   5      972.24     1108.96     25.03 o 
  -4   0   5      872.58      899.27     10.53 o 
  -3   0   5      368.56      361.06      6.19 o 
  -2   0   5      235.57      224.44      4.49 o 
  -1   0   5     1835.52     1875.39     21.00 o 
   0   0   5      746.90      663.02      6.18 o 
   1   0   5      386.10      351.24      4.50 o 
   2   0   5       19.71       23.76      3.09 o 
   4   0   5      134.46      138.45      8.62 o 
   5   0   5       39.61       34.69      4.49 o 
   6   0   5       36.73       36.30      5.23 o 
   7   0   5        2.09        0.95      3.36 o 
   8   0   5       80.02       85.46     10.60 o 
   9   0   5        4.76       10.54      6.26 o 
 -10   1   5       12.84       10.74      3.14 o 
  -9   1   5       36.65       59.08     60.06 o 
  -8   1   5       17.15       19.24      2.90 o 
  -7   1   5      395.08      445.57     11.45 o 
  -6   1   5       49.31       56.82      4.25 o 
  -5   1   5      426.22      494.79     40.70 o 
  -4   1   5       61.18       61.25      9.22 o 
  -3   1   5      399.03      375.82      6.10 o 
  -2   1   5       45.22       49.94      2.56 o 
  -1   1   5      267.35      252.09      4.75 o 
   0   1   5      536.52      515.01      5.01 o 
   1   1   5      499.30      529.92      5.50 o 
   2   1   5      348.59      368.15     10.71 o 
   3   1   5      172.62      175.77      6.04 o 
   4   1   5       35.87       36.62      4.79 o 
   5   1   5       11.18       10.77      3.91 o 
   6   1   5       58.17       52.62      5.32 o 
   7   1   5       22.68       23.29      7.87 o 
   8   1   5        1.69        0.16      3.37 o 
 -10   2   5        9.87       10.44      4.38 o 
  -9   2   5       45.42       43.53      4.39 o 
  -8   2   5       10.23       12.03      2.63 o 
  -7   2   5      107.33      111.15     16.45 o 
  -6   2   5       14.97       11.29      2.10 o 
  -5   2   5       86.45       84.90      4.77 o 
  -4   2   5       21.32       19.76      2.34 o 
  -3   2   5      199.75      226.96      5.61 o 
  -2   2   5       67.37       67.21      2.82 o 
  -1   2   5     1445.28     1466.07     15.85 o 
   0   2   5      635.57      659.04      7.11 o 
   1   2   5      298.22      313.45      7.19 o 
   2   2   5      203.94      213.87      5.91 o 
   3   2   5       35.11       34.21      5.44 o 
   4   2   5        0.35        0.63      3.11 o 
   5   2   5        3.86        4.55      2.63 o 
   6   2   5        8.80        0.00      4.10 o 
   7   2   5       12.38       16.28      4.32 o 
   8   2   5       27.60       20.62     10.89 o 
 -10   3   5        1.24        0.00      3.12 o 
  -9   3   5        3.98        6.02      2.99 o 
  -8   3   5        0.90        5.07      3.49 o 
  -7   3   5        1.82        2.68      2.97 o 
  -6   3   5       45.57       42.72      4.35 o 
  -5   3   5      221.10      219.46     11.51 o 
  -4   3   5       85.61       89.74      5.59 o 
  -3   3   5       13.97       18.51      3.47 o 
  -2   3   5       30.79       28.33      1.58 o 
  -1   3   5      146.20      135.65     12.37 o 
   0   3   5        9.84       12.89      1.89 o 
   1   3   5      340.13      390.87      6.64 o 
   2   3   5      208.54      202.73      6.10 o 
   3   3   5       40.62       45.61      4.41 o 
   4   3   5       69.57       73.32      8.50 o 
   5   3   5       36.96       41.62      7.32 o 
   6   3   5       86.76      107.06     10.95 o 
   7   3   5        7.04        5.86      7.33 o 
   8   3   5        0.25       13.49      4.88 o 
 -10   4   5        5.27        8.53      5.69 o 
  -9   4   5       31.29       25.23      4.87 o 
  -8   4   5        3.10        3.17      2.60 o 
  -7   4   5        3.60        3.12      2.23 o 
  -6   4   5       44.49       44.86      5.79 o 
  -5   4   5      111.54      103.06      6.79 o 
  -4   4   5       17.49       22.38      3.95 o 
  -3   4   5       48.83       48.85      4.10 o 
  -2   4   5       61.64       61.36      2.16 o 
  -1   4   5      134.52      139.14      4.02 o 
   0   4   5      127.65      135.08      4.04 o 
   1   4   5        4.62        4.22      1.48 o 
   2   4   5      184.35      195.56      4.83 o 
   3   4   5       11.21        9.30      3.75 o 
   4   4   5      103.03      106.21      4.89 o 
   5   4   5      119.71      119.12      8.69 o 
   6   4   5       37.99       42.28      9.60 o 
   7   4   5        7.42        0.00      3.48 o 
   8   4   5        3.40        0.00      3.51 o 
  -9   5   5        6.98        4.15      4.06 o 
  -8   5   5       11.20       11.52      6.16 o 
  -7   5   5        7.90        8.06      6.07 o 
  -6   5   5       28.71       23.36      7.26 o 
  -5   5   5      146.78      147.47     10.43 o 
  -4   5   5       93.75      107.18     10.92 o 
  -3   5   5      136.21      132.46      9.43 o 
  -2   5   5       42.41       38.59      4.26 o 
  -1   5   5      158.60      168.15      4.34 o 
   0   5   5       81.70       82.21      4.19 o 
   1   5   5      193.75      202.18      5.55 o 
   2   5   5       73.66       78.23      5.55 o 
   3   5   5        7.36        8.20      2.52 o 
   4   5   5      150.40      153.16      9.73 o 
   5   5   5        1.32        2.02      3.79 o 
   6   5   5       24.52       15.41      8.99 o 
   7   5   5       10.55        8.54      7.88 o 
  -9   6   5       14.92       11.26      5.45 o 
  -8   6   5        2.65        2.50      3.29 o 
  -7   6   5        6.12        6.58      4.01 o 
  -6   6   5       30.21       42.83      6.82 o 
  -5   6   5       56.44       55.83      7.48 o 
  -4   6   5       60.66       62.00      8.23 o 
  -3   6   5       36.43       34.46      7.24 o 
  -2   6   5       34.12       34.46      6.57 o 
  -1   6   5       12.69       12.49      2.43 o 
   0   6   5      132.67      144.38      7.03 o 
   1   6   5       22.10       23.84      4.89 o 
   2   6   5        8.52        9.90      2.21 o 
   3   6   5        4.44        3.28      1.66 o 
   4   6   5       33.75       25.58      3.29 o 
   5   6   5        4.74        8.38      3.40 o 
   6   6   5        4.64        8.19      3.56 o 
  -8   7   5        2.84        4.82      4.38 o 
  -7   7   5       12.13       12.51      4.60 o 
  -6   7   5       30.75       21.30      7.06 o 
  -5   7   5        7.14        4.27      4.11 o 
  -4   7   5       56.48       53.37      6.17 o 
  -3   7   5       19.61       17.43      5.22 o 
  -2   7   5      408.31      420.48     18.33 o 
  -1   7   5       49.81       42.24      3.29 o 
   0   7   5       78.45       68.60      5.62 o 
   1   7   5       46.59       41.36      3.52 o 
   2   7   5       27.64       26.16      3.31 o 
   3   7   5        5.04        5.03      1.94 o 
   4   7   5       14.91       11.79      2.69 o 
   5   7   5        3.29        2.31      2.18 o 
   6   7   5        4.78        0.48      3.33 o 
  -7   8   5       15.11       24.91      5.86 o 
  -6   8   5       13.80       11.04      4.05 o 
  -5   8   5        1.31        0.80      3.60 o 
  -4   8   5       53.66       65.62      7.48 o 
  -3   8   5       18.18       24.50      9.10 o 
  -2   8   5       41.28       36.57      5.83 o 
  -1   8   5       31.93       42.53      6.81 o 
   0   8   5       18.71       12.88      2.56 o 
   1   8   5        2.53        0.00      1.92 o 
   2   8   5        5.68        4.36      3.46 o 
   3   8   5       31.16       22.94      4.36 o 
   4   8   5       18.07       24.18     15.84 o 
  -6   9   5        9.15        4.21      3.65 o 
  -5   9   5       16.05       16.16      8.93 o 
  -4   9   5       30.78       43.67      6.99 o 
  -3   9   5        5.48        4.75      5.36 o 
  -2   9   5        2.94        1.72      3.30 o 
  -1   9   5        0.68        2.56      3.16 o 
   0   9   5        6.72        3.27      3.55 o 
   1   9   5        0.65        0.00      2.56 o 
   2   9   5        4.99        7.51      4.28 o 
   3   9   5        2.83        4.11      2.86 o 
  -4  10   5        3.90        8.74      5.30 o 
  -3  10   5        3.42        2.58      3.32 o 
  -2  10   5       14.05       10.08      6.01 o 
  -1  10   5        0.61        4.24      4.35 o 
   0  10   5        2.17        1.07      2.98 o 
   1  10   5        2.61        2.43      3.20 o 
  -4 -10   6        1.62        0.00      3.28 o 
  -3 -10   6        2.69        1.76      2.36 o 
  -2 -10   6        6.53        5.45      3.80 o 
  -1 -10   6       10.58        6.92      3.49 o 
   0 -10   6        4.64        5.89      2.88 o 
   1 -10   6       11.93       14.39      7.82 o 
   2 -10   6        1.13        1.85      2.86 o 
   3 -10   6        2.38        5.52      3.46 o 
  -6  -9   6        4.66        5.82      3.51 o 
  -5  -9   6       10.61        5.48      4.03 o 
  -4  -9   6       22.42       23.19      8.02 o 
  -3  -9   6       10.28        9.83      3.59 o 
  -2  -9   6        0.71        3.56      2.06 o 
  -1  -9   6        3.30        4.07      7.50 o 
   0  -9   6        0.20        0.89      4.26 o 
   1  -9   6        0.69        0.87      1.65 o 
   2  -9   6        8.06        5.36      1.52 o 
   3  -9   6        4.84        7.23      2.35 o 
   4  -9   6        5.49       24.93     29.43 o 
   5  -9   6        0.60        2.56      3.00 o 
  -7  -8   6        3.40        8.14      3.85 o 
  -6  -8   6       22.96       26.43      5.13 o 
  -5  -8   6        8.28        6.84      3.67 o 
  -4  -8   6       32.95       41.61      5.56 o 
  -3  -8   6       22.54       21.14      4.40 o 
  -2  -8   6       43.66       40.30      5.61 o 
  -1  -8   6       33.05       36.80      4.56 o 
   0  -8   6        5.27        4.36      2.77 o 
   1  -8   6       40.57       40.87      4.10 o 
   2  -8   6        7.38        6.06      2.09 o 
   3  -8   6       53.79       69.72     12.13 o 
   4  -8   6        2.85        3.58      2.47 o 
   5  -8   6        4.36        3.70      2.39 o 
   6  -8   6       10.06       10.16      5.67 o 
  -8  -7   6        4.24        6.09      4.80 o 
  -7  -7   6       13.72        7.45      3.39 o 
  -6  -7   6       29.80       32.81      5.49 o 
  -5  -7   6       14.26        9.07      4.26 o 
  -4  -7   6       95.35      104.23      6.63 o 
  -3  -7   6       12.58       10.31      3.35 o 
  -2  -7   6        9.99       10.23      3.29 o 
  -1  -7   6       93.07      104.55      4.99 o 
   0  -7   6       49.67       47.01      3.81 o 
   1  -7   6      359.29      400.44     16.53 o 
   2  -7   6        7.46        4.77      2.04 o 
   3  -7   6       49.01       41.17      5.68 o 
   4  -7   6        6.80        9.95      2.93 o 
   5  -7   6       48.72       49.50      4.21 o 
   6  -7   6        4.45        1.93      2.86 o 
  -9  -6   6        1.44        4.91      4.82 o 
  -8  -6   6       20.06       19.99      7.18 o 
  -7  -6   6       20.95       10.53      4.49 o 
  -6  -6   6        1.52        0.00      3.29 o 
  -5  -6   6        1.72        3.09      3.42 o 
  -4  -6   6        6.53        5.46      3.63 o 
  -3  -6   6       63.32       51.79      6.46 o 
  -2  -6   6       29.58       31.92      5.39 o 
  -1  -6   6      105.27      128.13     12.79 o 
   0  -6   6       25.06       20.86      2.90 o 
   1  -6   6       14.61       12.41      3.66 o 
   2  -6   6       37.84       56.53     13.26 o 
   3  -6   6      410.81      469.11     21.34 o 
   4  -6   6        8.62        5.02      2.26 o 
   5  -6   6       12.67       10.64      2.41 o 
   6  -6   6       15.79       10.21      2.34 o 
   7  -6   6        9.24        8.74      3.84 o 
  -9  -5   6        6.29        4.24      3.04 o 
  -8  -5   6        1.79        0.00      2.96 o 
  -7  -5   6       32.20       41.33      5.02 o 
  -6  -5   6       13.62       10.60      3.44 o 
  -5  -5   6       51.51       42.07      6.82 o 
  -4  -5   6       56.02       53.09      4.89 o 
  -3  -5   6       30.60       33.30      5.89 o 
  -2  -5   6       97.10      114.27      7.44 o 
  -1  -5   6       33.70       33.29      2.33 o 
   0  -5   6       15.52       18.10      2.22 o 
   1  -5   6       53.97       49.18      3.65 o 
   2  -5   6       16.60       26.16      3.87 o 
   3  -5   6       31.05       34.20      3.70 o 
   4  -5   6       28.20       30.12      3.08 o 
   5  -5   6       51.48       51.72      4.29 o 
   6  -5   6        1.03        5.14      3.33 o 
   7  -5   6        0.66        8.12      4.08 o 
 -10  -4   6        2.85        6.10      3.01 o 
  -9  -4   6       20.20       23.12      4.93 o 
  -8  -4   6       11.18       14.60      4.72 o 
  -7  -4   6        3.68        3.65      3.87 o 
  -6  -4   6        9.70       12.47      4.45 o 
  -5  -4   6        7.32        7.30      3.38 o 
  -4  -4   6       40.34       38.30      4.46 o 
  -3  -4   6      206.09      214.09     10.50 o 
  -2  -4   6       75.08       72.08      5.12 o 
  -1  -4   6      328.80      364.88      5.78 o 
   0  -4   6      108.81      110.00     11.42 o 
   1  -4   6       42.73       35.05      2.78 o 
   2  -4   6      113.86      118.05      6.77 o 
   3  -4   6       61.40       61.17      3.49 o 
   4  -4   6       89.43       93.20      4.59 o 
   5  -4   6       31.55       27.79      3.41 o 
   6  -4   6       28.48       25.80      7.88 o 
   7  -4   6       30.58       27.76      7.21 o 
   8  -4   6        4.34        4.94      4.55 o 
 -10  -3   6        1.31        0.00      2.74 o 
  -9  -3   6        0.03        1.14      2.88 o 
  -8  -3   6        4.44        3.90      2.29 o 
  -7  -3   6        0.42        0.66      1.56 o 
  -6  -3   6       41.05       40.97      2.99 o 
  -5  -3   6      144.62      154.54      3.67 o 
  -4  -3   6      303.74      335.93      9.41 o 
  -3  -3   6       74.01       72.40      4.30 o 
  -2  -3   6      205.86      229.83     10.92 o 
  -1  -3   6       31.21       29.73      3.63 o 
   0  -3   6      294.76      303.79      7.00 o 
   1  -3   6      537.03      609.45      8.10 o 
   2  -3   6      157.04      159.08      7.15 o 
   3  -3   6       50.56       54.60      3.17 o 
   4  -3   6       78.23       73.53      5.54 o 
   5  -3   6       39.70       32.10      3.32 o 
   6  -3   6      118.75      128.37      8.39 o 
   7  -3   6       12.93       12.01      5.28 o 
   8  -3   6        2.05        0.24      4.49 o 
 -10  -2   6        6.28        4.62      5.95 o 
  -9  -2   6       23.16       17.24      5.54 o 
  -8  -2   6        8.79       10.35      2.98 o 
  -7  -2   6      107.58      105.33      5.02 o 
  -6  -2   6       58.65       60.89      3.31 o 
  -5  -2   6       46.02       66.07     15.75 o 
  -4  -2   6        5.87        3.71      1.69 o 
  -3  -2   6      293.87      309.98      7.00 o 
  -2  -2   6       44.75       45.11      2.94 o 
  -1  -2   6     1408.45     1429.99     12.99 o 
   0  -2   6      618.11      651.94      7.07 o 
   1  -2   6      261.98      300.64      9.08 o 
   2  -2   6      161.90      165.01      3.61 o 
   3  -2   6       74.41       76.22      2.89 o 
   4  -2   6        2.22        2.92      1.39 o 
   5  -2   6        2.38        3.50      3.50 o 
   6  -2   6       12.43       12.11      6.28 o 
   7  -2   6        4.29       15.41      7.66 o 
   8  -2   6       13.35       13.21      6.10 o 
 -10  -1   6        3.78        2.19      2.01 o 
  -9  -1   6       53.61       49.31      3.96 o 
  -8  -1   6        5.71        1.37      2.25 o 
  -7  -1   6      452.57      520.39     13.78 o 
  -6  -1   6        1.89        2.92      2.06 o 
  -5  -1   6       51.28       54.62      5.54 o 
  -4  -1   6       47.92       46.21      5.82 o 
  -3  -1   6      392.53      392.96     21.57 o 
  -2  -1   6       10.87        7.23      1.33 o 
  -1  -1   6      328.67      312.95      5.05 o 
   0  -1   6      379.13      373.34      5.30 o 
   1  -1   6      792.58      810.41      7.03 o 
   2  -1   6      207.17      207.51      6.00 o 
   3  -1   6      338.83      355.50     10.38 o 
   4  -1   6       25.94       28.08      4.24 o 
   5  -1   6        6.77        9.07      5.54 o 
   6  -1   6       69.66       71.64      6.87 o 
   7  -1   6        7.13       12.40      4.43 o 
   8  -1   6        9.40       13.35      5.07 o 
 -10   0   6       45.72       52.90      4.71 o 
  -9   0   6        1.88        0.36      2.34 o 
  -8   0   6       57.04       59.13      4.65 o 
  -7   0   6       50.22       49.96      4.34 o 
  -6   0   6      336.85      370.54     10.18 o 
  -5   0   6      107.20      105.81      4.10 o 
  -4   0   6       26.70       24.09      2.31 o 
  -3   0   6      108.69      117.21      4.19 o 
  -2   0   6       88.46       83.38      3.56 o 
  -1   0   6      150.23      167.52      5.41 o 
   0   0   6      472.51      521.88      9.21 o 
   1   0   6      349.11      368.02      5.12 o 
   2   0   6     1300.57     1499.89     49.92 o 
   3   0   6        9.91       14.48      4.67 o 
   4   0   6       71.88       63.85      6.40 o 
   5   0   6       26.43       32.33      5.14 o 
   6   0   6        8.26       12.61      5.10 o 
   7   0   6       10.75       10.28      5.13 o 
   8   0   6       59.51       66.64     29.33 o 
 -10   1   6       17.23       16.49      6.75 o 
  -9   1   6       45.49       36.95      5.59 o 
  -8   1   6        9.95        9.67      2.53 o 
  -7   1   6      268.22      266.62      9.15 o 
  -6   1   6       38.34       44.32      3.46 o 
  -5   1   6       27.58       29.12      4.58 o 
  -4   1   6       59.49       58.36      8.88 o 
  -3   1   6      576.07      576.24     13.08 o 
  -2   1   6       10.32        8.66      1.65 o 
  -1   1   6      234.25      234.29      7.96 o 
   0   1   6      500.00      503.43      7.37 o 
   1   1   6      532.23      623.93     26.58 o 
   2   1   6       85.72       90.36      6.37 o 
   3   1   6      179.22      181.11      9.31 o 
   4   1   6       47.96       46.38      5.48 o 
   5   1   6        4.40        5.83      4.70 o 
   6   1   6       85.70       94.42      8.03 o 
   7   1   6        6.85        7.64      4.92 o 
   8   1   6       17.24       22.09     10.26 o 
 -10   2   6        5.80        6.40      6.48 o 
  -9   2   6       42.84       33.34      5.84 o 
  -8   2   6        6.35        7.79      1.82 o 
  -7   2   6       24.18       24.74      4.98 o 
  -6   2   6       19.42       30.38      3.07 o 
  -5   2   6       35.44       33.03      3.64 o 
  -4   2   6       97.57       93.48      7.81 o 
  -3   2   6      119.43      129.65      3.61 o 
  -2   2   6       62.57       65.32      3.03 o 
  -1   2   6      307.31      313.59      7.40 o 
   0   2   6      447.48      481.85      6.61 o 
   1   2   6      191.61      207.79      7.29 o 
   2   2   6       22.56       17.61      1.54 o 
   3   2   6       86.40       95.53      8.07 o 
   4   2   6       33.54       29.99      5.36 o 
   5   2   6        3.00        5.99      2.26 o 
   6   2   6        0.80        2.00      3.49 o 
   7   2   6        5.94        4.29      2.88 o 
   8   2   6        8.24        5.87      3.69 o 
 -10   3   6        3.28        0.00      3.08 o 
  -9   3   6        5.01        3.74      4.79 o 
  -8   3   6        1.49        4.70      3.94 o 
  -7   3   6       33.41       38.71      5.48 o 
  -6   3   6       37.36       38.68      5.71 o 
  -5   3   6        7.04        4.97      2.90 o 
  -4   3   6       44.97       46.32      5.98 o 
  -3   3   6      119.14      110.72      3.76 o 
  -2   3   6      127.64      132.40      3.00 o 
  -1   3   6      233.15      242.98      7.19 o 
   0   3   6      170.74      174.43      4.69 o 
   1   3   6      291.52      285.73      6.26 o 
   2   3   6       43.60       45.07      7.17 o 
   3   3   6       86.10       80.30     12.23 o 
   4   3   6       22.32       26.17      4.16 o 
   5   3   6       55.42       54.98      7.02 o 
   6   3   6       43.22       41.02      6.43 o 
   7   3   6        5.84        4.09      3.74 o 
   8   3   6       12.84        8.08      4.28 o 
 -10   4   6        0.05        5.12      1.56 o 
  -9   4   6       13.57       22.23      5.78 o 
  -8   4   6       16.10       10.71      3.48 o 
  -7   4   6        8.03        8.59      5.42 o 
  -6   4   6       98.70       88.49      8.16 o 
  -5   4   6       65.98       55.62      7.69 o 
  -4   4   6      232.90      239.62      8.38 o 
  -3   4   6      203.58      217.05      7.02 o 
  -2   4   6       14.95        9.75      2.06 o 
  -1   4   6      355.29      384.36      7.82 o 
   0   4   6      233.43      247.73      5.81 o 
   1   4   6      154.79      149.63      6.12 o 
   2   4   6        0.08        0.26      1.32 o 
   3   4   6       87.22       91.87      8.54 o 
   4   4   6      249.01      276.46     14.57 o 
   5   4   6        7.77        9.58      3.73 o 
   6   4   6       23.70       18.38      4.95 o 
   7   4   6       16.06       15.08     11.19 o 
  -9   5   6        5.86        4.17      2.83 o 
  -8   5   6        3.33        7.31      4.03 o 
  -7   5   6       27.55       27.87      5.49 o 
  -6   5   6        4.53        8.98      5.03 o 
  -5   5   6        8.15       12.73      5.10 o 
  -4   5   6       22.87       23.77      4.91 o 
  -3   5   6       15.13       19.51      6.37 o 
  -2   5   6       39.47       36.11      2.21 o 
  -1   5   6       26.65       24.81      2.73 o 
   0   5   6       50.06       51.37      4.80 o 
   1   5   6       96.38       95.28      5.44 o 
   2   5   6       36.26       38.96      3.67 o 
   3   5   6       35.14       29.93      4.16 o 
   4   5   6       11.24        8.42      8.51 o 
   5   5   6       35.46       45.35     10.94 o 
   6   5   6       21.38       17.67      5.76 o 
   7   5   6        3.39        5.10      3.79 o 
  -9   6   6        3.26        2.04      2.76 o 
  -8   6   6       16.46       13.11      4.65 o 
  -7   6   6        7.81        9.48      5.55 o 
  -6   6   6       10.08       13.73      5.29 o 
  -5   6   6       47.18       59.38      6.60 o 
  -4   6   6      101.22       87.46     10.14 o 
  -3   6   6       53.50       62.24      9.23 o 
  -2   6   6        0.86        4.92      3.32 o 
  -1   6   6       12.22        9.82      4.01 o 
   0   6   6      102.35       99.34      4.82 o 
   1   6   6       18.54       14.81      2.93 o 
   2   6   6       22.61       16.02      3.12 o 
   3   6   6        6.66        3.56      2.53 o 
   4   6   6       14.87       15.00      6.75 o 
   5   6   6       10.13       15.37      4.64 o 
   6   6   6        0.88        6.31      3.19 o 
  -8   7   6        3.58        9.56      4.55 o 
  -7   7   6       11.32       21.93      6.66 o 
  -6   7   6       27.64       33.82     11.01 o 
  -4   7   6        2.36        5.12      3.80 o 
  -3   7   6       42.31       45.64      5.55 o 
  -2   7   6      241.94      252.56     12.91 o 
  -1   7   6       18.54       12.82      4.28 o 
   0   7   6        8.14        8.28      2.82 o 
   1   7   6        1.39        4.84      2.07 o 
   2   7   6        7.64       11.14      2.85 o 
   3   7   6        6.89        5.93      3.68 o 
   4   7   6        2.20        6.03      2.85 o 
   5   7   6        2.00        6.67      2.52 o 
  -7   8   6        4.38        5.12      5.15 o 
  -6   8   6       34.13       25.10     12.67 o 
  -5   8   6        3.96        6.61      5.83 o 
  -4   8   6       53.46       66.20      7.14 o 
  -3   8   6        3.44        2.94      4.05 o 
  -2   8   6       63.11       67.01      8.48 o 
  -1   8   6        1.74        2.99      3.02 o 
   0   8   6       24.12       24.30      4.33 o 
   1   8   6        5.27        6.19      2.31 o 
   2   8   6        3.84        1.18      1.96 o 
   3   8   6        1.83        2.33      1.35 o 
   4   8   6        6.11        3.70      2.39 o 
  -5   9   6        3.61       14.84     10.20 o 
  -4   9   6       20.41       30.09     14.40 o 
  -3   9   6        3.78        2.34      3.36 o 
  -2   9   6        3.24        1.30      3.20 o 
  -1   9   6        0.70        1.32      2.92 o 
   0   9   6       10.72        8.03      3.43 o 
   1   9   6        4.52        1.77      3.22 o 
   2   9   6        2.80        2.49      4.43 o 
  -3  10   6        1.15        6.01      4.06 o 
  -2  10   6        0.73        0.42      3.18 o 
  -1  10   6        0.72        1.52      3.17 o 
  -4 -10   7        0.29        3.63      2.02 o 
  -3 -10   7        8.03        6.43      2.47 o 
  -2 -10   7        2.90        2.41      3.50 o 
  -1 -10   7        2.99        8.42      3.50 o 
   0 -10   7        1.24        1.28      3.44 o 
   1 -10   7        0.97        3.66      3.00 o 
   2 -10   7        1.04        1.68      1.95 o 
  -6  -9   7        5.75        4.95      4.33 o 
  -5  -9   7        5.98        3.73      2.08 o 
  -4  -9   7       14.00       15.10      3.89 o 
  -3  -9   7        8.35        8.33      2.48 o 
  -2  -9   7        0.21        2.65      2.21 o 
  -1  -9   7        3.21        5.32      4.64 o 
   0  -9   7       35.80       29.23      5.66 o 
   1  -9   7        4.92        3.03      2.08 o 
   2  -9   7        9.27        8.61      5.14 o 
   3  -9   7        1.22        2.48      1.91 o 
   4  -9   7        1.76        3.11      6.66 o 
  -7  -8   7       21.97       20.22      4.33 o 
  -6  -8   7        7.11        5.53      6.13 o 
  -5  -8   7        8.98        6.06      3.74 o 
  -4  -8   7       32.06       26.16      7.39 o 
  -3  -8   7       21.33       25.79      8.50 o 
  -2  -8   7       55.83       57.02      8.47 o 
  -1  -8   7       49.46       55.07      7.91 o 
   0  -8   7       57.04       80.60     19.81 o 
   1  -8   7       65.67       61.76      9.25 o 
   2  -8   7       23.09       32.63      6.24 o 
   3  -8   7        2.90        1.69      2.26 o 
   4  -8   7       11.53       12.01      2.75 o 
   5  -8   7        2.82        1.15      1.43 o 
  -8  -7   7        5.53        2.33      4.07 o 
  -7  -7   7       13.95        7.63      6.81 o 
  -6  -7   7       38.40       49.42      7.06 o 
  -5  -7   7       38.11       39.93      5.41 o 
  -4  -7   7       65.72       70.34      7.57 o 
  -3  -7   7       54.67       60.65     13.11 o 
  -2  -7   7      113.79      106.05     13.01 o 
  -1  -7   7       27.93       32.45      5.25 o 
   0  -7   7       10.54        8.10      2.14 o 
   1  -7   7       97.10      100.34      9.71 o 
   2  -7   7        3.30        2.92      1.91 o 
   3  -7   7       22.60       22.11      3.95 o 
   4  -7   7        8.96        7.34      2.12 o 
   5  -7   7        0.54        1.67      3.12 o 
   6  -7   7        1.80        2.79      2.68 o 
  -9  -6   7        5.05        6.42      3.31 o 
  -8  -6   7        0.73        4.10      3.41 o 
  -7  -6   7        8.38        7.09      4.03 o 
  -6  -6   7       29.87       31.12      6.97 o 
  -5  -6   7       16.05       11.11      5.01 o 
  -4  -6   7        2.01        3.41      3.51 o 
  -3  -6   7       51.80       46.93      6.16 o 
  -2  -6   7        8.82        6.01      3.68 o 
  -1  -6   7      110.11      108.50      4.09 o 
   0  -6   7      107.38      105.56      4.69 o 
   1  -6   7       13.03       16.46      3.73 o 
   2  -6   7        8.31       12.91      2.91 o 
   3  -6   7       41.26       36.31      3.99 o 
   4  -6   7        3.55        3.99      1.93 o 
   5  -6   7        2.79        0.04      1.78 o 
   6  -6   7       28.84       34.99      4.83 o 
   7  -6   7        3.33        7.20      4.62 o 
  -9  -5   7        6.48        3.39      3.03 o 
  -8  -5   7        1.88        1.58      3.13 o 
  -7  -5   7       32.00       31.90      5.50 o 
  -6  -5   7        1.83        2.93      3.72 o 
  -5  -5   7      229.97      254.12     14.87 o 
  -4  -5   7       25.28       33.38      7.27 o 
  -3  -5   7      106.05      109.52      5.89 o 
  -2  -5   7       61.75       54.62      4.98 o 
  -1  -5   7      138.47      148.81      6.61 o 
   0  -5   7       42.64       45.94      4.76 o 
   1  -5   7      180.83      187.07      8.21 o 
   2  -5   7       52.71       51.39      4.19 o 
   3  -5   7        5.43        9.68      2.82 o 
   4  -5   7      153.36      154.64      5.55 o 
   5  -5   7        6.28        9.95      2.63 o 
   6  -5   7       17.76       19.03      5.01 o 
   7  -5   7       35.16       38.60      5.46 o 
 -10  -4   7        3.93        1.22      3.31 o 
  -9  -4   7       29.93       26.04      4.70 o 
  -8  -4   7        5.62       10.58      4.03 o 
  -7  -4   7       15.24        9.21      3.38 o 
  -6  -4   7       37.82       40.90      5.26 o 
  -5  -4   7      169.56      174.39      7.85 o 
  -4  -4   7       46.76       57.56      5.01 o 
  -3  -4   7       56.86       58.47      6.10 o 
  -2  -4   7       19.70       27.72      3.66 o 
  -1  -4   7      202.54      228.24      5.63 o 
   0  -4   7      111.47      125.09      4.13 o 
   1  -4   7       75.75       72.57      5.88 o 
   2  -4   7      103.38      107.75      4.67 o 
   3  -4   7       33.19       30.73      2.78 o 
   4  -4   7       55.90       54.56      3.86 o 
   5  -4   7       96.54       98.28     10.55 o 
   6  -4   7       65.45       64.69      6.49 o 
   7  -4   7        1.10        1.08      3.18 o 
 -10  -3   7        7.23        6.80      3.40 o 
  -9  -3   7        5.04        4.57      3.25 o 
  -8  -3   7        3.86        4.25      5.25 o 
  -7  -3   7       17.95       18.91      2.39 o 
  -6  -3   7       23.49       27.48      2.32 o 
  -5  -3   7        7.25        6.60      1.25 o 
  -4  -3   7       35.08       43.77      6.01 o 
  -3  -3   7       84.78       76.25      5.93 o 
  -2  -3   7      148.88      174.70      5.47 o 
  -1  -3   7      153.45      159.11      8.53 o 
   0  -3   7       98.61       99.82      4.66 o 
   1  -3   7      413.68      434.89      8.40 o 
   2  -3   7      114.00      120.12      5.14 o 
   3  -3   7       12.32       15.81      2.40 o 
   4  -3   7       80.55       78.60      3.56 o 
   5  -3   7       28.15       26.20      4.42 o 
   6  -3   7        5.38        0.00      3.62 o 
   7  -3   7       11.40        6.54      4.39 o 
   8  -3   7       12.08       13.94      6.60 o 
 -10  -2   7        4.95        4.82      3.21 o 
  -9  -2   7       38.04       43.49      4.09 o 
  -8  -2   7        0.41        1.38      1.76 o 
  -7  -2   7       19.35       18.66      3.32 o 
  -6  -2   7       25.18       38.23      9.72 o 
  -5  -2   7       12.99       12.78      1.99 o 
  -4  -2   7      135.33      135.47      4.98 o 
  -3  -2   7       71.08       68.35      4.08 o 
  -2  -2   7       52.67       45.60      2.62 o 
  -1  -2   7      238.35      250.81      6.19 o 
   0  -2   7      460.21      511.71      7.23 o 
   1  -2   7      175.80      198.94      6.26 o 
   2  -2   7        9.74        8.37      1.55 o 
   3  -2   7       50.96       49.98      2.43 o 
   4  -2   7       45.84       51.48      5.42 o 
   5  -2   7       11.84        8.89      4.20 o 
   6  -2   7        0.90        0.00      3.57 o 
   7  -2   7        5.77        0.00      5.09 o 
   8  -2   7       18.28       19.84      5.84 o 
 -10  -1   7       25.44       25.53      9.44 o 
  -9  -1   7       35.31       32.39      3.62 o 
  -8  -1   7       36.98       43.30      7.70 o 
  -7  -1   7       24.25       26.45      3.38 o 
  -6  -1   7       75.67       89.49      4.50 o 
  -5  -1   7        9.63       11.02      2.21 o 
  -4  -1   7       13.44       12.43      2.01 o 
  -3  -1   7      506.83      517.94      9.84 o 
  -2  -1   7        6.25       10.51      2.40 o 
  -1  -1   7      499.71      529.96      5.84 o 
   0  -1   7       12.88       14.23      2.93 o 
   1  -1   7        9.75       12.18      2.53 o 
   2  -1   7       25.78       26.35      3.25 o 
   3  -1   7       27.15       24.64      3.88 o 
   4  -1   7       10.62       14.37      5.15 o 
   5  -1   7       13.81       15.18      5.19 o 
   6  -1   7      125.98      143.35     12.24 o 
   7  -1   7        6.88        1.59      5.12 o 
   8  -1   7       23.30       27.95      6.29 o 
 -10   0   7       14.09       13.38      4.20 o 
  -9   0   7       51.31       43.23      5.98 o 
  -8   0   7        1.16        3.31      1.70 o 
  -7   0   7      332.72      392.04     10.85 o 
  -6   0   7       21.18       22.60      3.37 o 
  -5   0   7        2.51        1.12      1.42 o 
  -4   0   7       20.43       17.46      2.90 o 
  -3   0   7       85.27       91.53      4.18 o 
  -2   0   7        4.75        4.46      1.08 o 
  -1   0   7        1.42        5.93      1.50 o 
   0   0   7      116.46      119.41      5.12 o 
   1   0   7       33.82       34.54      1.83 o 
   2   0   7       13.95       10.67      2.94 o 
   3   0   7        7.80        9.51      3.28 o 
   4   0   7       87.76       80.25      8.35 o 
   5   0   7       28.43       19.02      4.41 o 
   6   0   7       69.00       79.28      6.78 o 
   7   0   7        8.78        8.48      3.89 o 
   8   0   7        3.48        6.35      5.28 o 
 -10   1   7       35.43      143.63    123.58 o 
  -9   1   7       11.62       11.60      2.69 o 
  -8   1   7       79.42       78.21      5.54 o 
  -7   1   7       11.19       12.12      3.72 o 
  -6   1   7       91.54       93.04      4.96 o 
  -5   1   7       61.47       60.88      7.51 o 
  -4   1   7       40.96       29.14      4.39 o 
  -3   1   7       89.89       94.86      8.08 o 
  -2   1   7       97.45      128.85     17.11 o 
  -1   1   7      372.18      403.69     11.19 o 
   0   1   7      167.33      164.26      6.32 o 
   1   1   7       24.13       20.65      2.10 o 
   2   1   7       11.38        7.06      2.92 o 
   3   1   7       76.32       79.59      7.87 o 
   4   1   7        5.13        4.60      2.95 o 
   5   1   7       21.14       15.34      5.04 o 
   6   1   7       66.80       63.21      7.64 o 
   7   1   7        6.62        9.80      5.19 o 
   8   1   7       11.79       15.02      8.06 o 
 -10   2   7        0.59        5.44      2.47 o 
  -9   2   7       13.85       12.56      3.50 o 
  -8   2   7       18.90       14.85      4.32 o 
  -7   2   7        3.46        2.50      2.45 o 
  -6   2   7        2.45        4.22      1.79 o 
  -5   2   7        6.54        6.38      1.17 o 
  -4   2   7      332.26      340.72      7.99 o 
  -3   2   7        2.60        1.23      0.66 o 
  -2   2   7       18.51       18.57      2.39 o 
  -1   2   7      255.79      274.85      6.71 o 
   0   2   7      104.62       97.62      6.00 o 
   1   2   7        6.15        7.09      2.30 o 
   2   2   7       19.37       14.39      2.15 o 
   3   2   7        0.23        0.00      3.25 o 
   4   2   7       30.71       41.60      6.58 o 
   5   2   7       16.41       11.25      3.90 o 
   6   2   7       16.47       15.64      4.85 o 
   7   2   7        8.99        6.43      2.78 o 
 -10   3   7        1.74        0.33      3.44 o 
  -9   3   7        1.69        2.30      2.56 o 
  -8   3   7       11.80       16.96      5.60 o 
  -7   3   7        0.49        5.51      5.01 o 
  -6   3   7       26.36       27.13      4.88 o 
  -5   3   7       10.11        4.97      3.37 o 
  -4   3   7       18.17       24.55      7.06 o 
  -3   3   7       71.58       69.25      2.49 o 
  -2   3   7       16.48       16.79      1.92 o 
  -1   3   7      172.51      177.38      4.67 o 
   0   3   7      103.42      110.48      4.21 o 
   1   3   7        6.63        6.23      1.31 o 
   2   3   7       55.27       53.08      3.62 o 
   3   3   7      205.32      212.42     11.42 o 
   4   3   7       35.79       41.36      7.35 o 
   5   3   7        2.36        1.50      2.70 o 
   6   3   7        8.00       10.89      4.73 o 
   7   3   7        0.56        0.50      3.53 o 
 -10   4   7        1.83        9.84      5.58 o 
  -9   4   7        4.38       10.68      4.41 o 
  -8   4   7       12.92       17.66      4.09 o 
  -7   4   7       55.16       54.09      7.13 o 
  -6   4   7       79.44       69.44      6.85 o 
  -5   4   7       95.68       97.90      8.71 o 
  -4   4   7       49.74       52.01      5.59 o 
  -3   4   7       27.43       33.84      4.23 o 
  -2   4   7       24.56       16.44      3.27 o 
  -1   4   7      147.48      147.52      4.89 o 
   0   4   7       11.23        8.16      2.45 o 
   1   4   7      198.93      206.41      5.88 o 
   2   4   7      243.84      257.23      7.64 o 
   3   4   7       16.37       12.38      4.69 o 
   4   4   7       99.53      111.50     11.56 o 
   5   4   7       16.79       22.55      8.86 o 
   6   4   7        8.17        3.31      2.34 o 
   7   4   7        0.73        0.90      3.55 o 
  -9   5   7        1.24        7.55      3.34 o 
  -8   5   7       21.12       23.65      6.78 o 
  -7   5   7        5.81        4.47      2.24 o 
  -6   5   7       43.61       36.48      7.02 o 
  -5   5   7       28.73       30.40      7.39 o 
  -4   5   7        5.46        7.99      4.79 o 
  -3   5   7      136.63      133.52      6.95 o 
  -2   5   7      156.93      152.94      6.06 o 
  -1   5   7       39.16       34.51      4.17 o 
   0   5   7       42.50       42.20      3.76 o 
   1   5   7      175.18      186.19      7.66 o 
   2   5   7      206.45      215.00      9.73 o 
   3   5   7       23.63       20.94      4.06 o 
   4   5   7      144.54      169.44     22.35 o 
   5   5   7        5.84       10.91      4.09 o 
   6   5   7        4.88        6.09      2.98 o 
  -8   6   7        5.67        6.69      3.35 o 
  -7   6   7        6.00        7.27      3.90 o 
  -6   6   7        4.09        1.04      3.52 o 
  -5   6   7        7.46        9.93      4.25 o 
  -4   6   7      184.00      190.81      8.14 o 
  -3   6   7       15.38        6.58      4.16 o 
  -2   6   7      156.39      178.37      9.13 o 
  -1   6   7       17.26       19.43      2.73 o 
   0   6   7        8.95        6.21      2.91 o 
   1   6   7        0.86        2.66      1.30 o 
   2   6   7       23.25       15.91      3.57 o 
   3   6   7        3.76        6.79      1.98 o 
   4   6   7        0.52        3.71      1.74 o 
   5   6   7        0.18        2.20      2.74 o 
  -8   7   7        2.54        1.13      3.63 o 
  -7   7   7        0.20        3.28      3.51 o 
  -6   7   7       57.66       57.11      8.26 o 
  -5   7   7        3.89        4.73      6.04 o 
  -4   7   7      125.98      133.00      8.69 o 
  -3   7   7       22.35       21.94      5.10 o 
  -2   7   7        0.64        0.00      3.01 o 
  -1   7   7       19.65       13.98      6.99 o 
   0   7   7       13.49       16.99      3.03 o 
   1   7   7       55.09       58.83      5.38 o 
   2   7   7       17.13       10.51      2.73 o 
   3   7   7        1.90        5.44      2.50 o 
   4   7   7        1.80        6.65      3.84 o 
  -7   8   7       16.75       12.32      7.70 o 
  -6   8   7       20.65       14.60      5.57 o 
  -5   8   7       12.34       12.45      4.44 o 
  -4   8   7       11.27        8.74      4.13 o 
  -3   8   7       25.80       27.74      5.85 o 
  -2   8   7        2.88        5.83      4.52 o 
  -1   8   7       11.89        6.45      3.06 o 
   0   8   7        8.96        7.93      3.07 o 
   1   8   7       11.45       15.88      3.66 o 
   2   8   7        9.81        7.46      2.24 o 
   3   8   7        6.11        6.39      3.38 o 
  -5   9   7        1.01        3.48      5.17 o 
  -4   9   7        3.86        3.15      3.46 o 
  -3   9   7        4.84        4.12      3.30 o 
  -2   9   7       16.84       17.20      8.84 o 
  -1   9   7        4.54        1.20      2.98 o 
   0   9   7        7.06        4.90      2.82 o 
   1   9   7        9.65        9.00      3.50 o 
  -4 -10   8        0.32        5.51      3.18 o 
  -3 -10   8        0.26        5.09      3.07 o 
  -2 -10   8        4.74        4.08      5.13 o 
  -1 -10   8        1.71        1.07      2.48 o 
   0 -10   8        1.21        4.23      2.64 o 
   1 -10   8        0.74        1.26      2.77 o 
   2 -10   8        3.06        3.99      1.97 o 
  -6  -9   8        0.26        3.25      7.56 o 
  -5  -9   8        0.95        8.06      2.68 o 
  -4  -9   8       11.14       11.74      3.50 o 
  -3  -9   8       18.31       20.30      7.72 o 
  -2  -9   8        2.21        3.85      3.37 o 
  -1  -9   8       12.39       17.09      5.92 o 
   0  -9   8       15.36       15.25      3.91 o 
   1  -9   8        5.36        4.91      2.28 o 
   2  -9   8        1.47        4.66      2.15 o 
   3  -9   8        0.68        1.99      1.56 o 
   4  -9   8        6.12        5.62      3.00 o 
  -7  -8   8        5.00        2.76      3.59 o 
  -6  -8   8        0.15        1.08      3.52 o 
  -5  -8   8        1.84        2.41      2.17 o 
  -4  -8   8        3.31        0.61      3.59 o 
  -3  -8   8        8.92        5.49      3.26 o 
  -2  -8   8        3.23        4.92      2.45 o 
  -1  -8   8       37.93       41.23      5.90 o 
   0  -8   8       22.25       22.96      3.80 o 
   1  -8   8       30.20       26.37      3.56 o 
   2  -8   8       26.08       22.65      6.57 o 
   3  -8   8       22.16       22.97      4.36 o 
   4  -8   8       25.43       27.54     10.20 o 
   5  -8   8        8.77       10.31      4.50 o 
  -8  -7   8        2.53        4.73      7.67 o 
  -7  -7   8        7.86       11.31      3.71 o 
  -6  -7   8       35.76       46.72      6.59 o 
  -5  -7   8        2.17        4.43      3.81 o 
  -4  -7   8       67.64       71.37      8.39 o 
  -3  -7   8       47.08       54.68      6.01 o 
  -2  -7   8      388.40      417.93     17.81 o 
  -1  -7   8       45.35       45.56      6.83 o 
   0  -7   8       91.15       83.55      6.53 o 
   1  -7   8       22.57       15.10      2.52 o 
   2  -7   8       44.88       45.08      4.33 o 
   3  -7   8        0.90        4.49      2.15 o 
   4  -7   8       11.84       12.39      2.62 o 
   5  -7   8        7.89        8.37      2.45 o 
   6  -7   8        2.08        5.90      2.95 o 
  -8  -6   8        9.30       12.85      4.58 o 
  -7  -6   8        3.27        2.24      3.57 o 
  -6  -6   8       36.70       33.42      5.89 o 
  -5  -6   8       50.22       53.81      5.46 o 
  -4  -6   8       75.10       73.40      7.99 o 
  -3  -6   8       15.33       22.28      4.98 o 
  -2  -6   8       31.01       35.78      5.94 o 
  -1  -6   8        6.13        4.76      1.62 o 
   0  -6   8      154.21      143.55      6.90 o 
   1  -6   8       20.79       21.98      2.78 o 
   2  -6   8       25.69       20.43      2.77 o 
   3  -6   8        1.04        2.56      1.52 o 
   4  -6   8       41.64       43.63      3.58 o 
   5  -6   8        0.25        2.99      2.77 o 
   6  -6   8        8.43        1.57      2.90 o 
  -9  -5   8        4.54        3.96      3.12 o 
  -8  -5   8        1.58        5.54      3.43 o 
  -7  -5   8        8.82        5.44      6.34 o 
  -6  -5   8        1.20        0.11      3.24 o 
  -5  -5   8        5.19        6.34      4.10 o 
  -4  -5   8        3.96       14.15      6.85 o 
  -3  -5   8       18.41       15.56      3.25 o 
  -2  -5   8       75.61       78.42      6.39 o 
  -1  -5   8       27.44       26.49      3.54 o 
   0  -5   8      126.04      132.95      4.64 o 
   1  -5   8      110.71      114.31      6.35 o 
   2  -5   8       19.42       20.90      3.34 o 
   3  -5   8        0.93        3.40      2.77 o 
   4  -5   8        1.55        2.63      1.83 o 
   5  -5   8        2.96        8.21      3.74 o 
   6  -5   8       30.04       31.27      4.91 o 
   7  -5   8        0.22        0.00      3.26 o 
  -9  -4   8        6.99        8.63      3.88 o 
  -8  -4   8       16.81       16.46      5.74 o 
  -7  -4   8       24.90       21.52      5.94 o 
  -6  -4   8      125.73      130.23      8.10 o 
  -5  -4   8       91.18       87.46      6.34 o 
  -4  -4   8      133.04      133.64      6.39 o 
  -3  -4   8      156.08      182.72      8.82 o 
  -2  -4   8       12.05       13.01      6.52 o 
  -1  -4   8      199.97      207.28      4.50 o 
   0  -4   8      171.70      171.32      4.78 o 
   1  -4   8      193.98      189.24      5.60 o 
   2  -4   8       55.90       56.42      3.71 o 
   3  -4   8       47.19       49.74      3.28 o 
   4  -4   8      257.03      275.79      6.04 o 
   5  -4   8        8.26        6.44      3.84 o 
   6  -4   8       13.54       11.17      7.59 o 
   7  -4   8       13.52       15.93      4.47 o 
 -10  -3   8        0.75        3.69      3.28 o 
  -9  -3   8        2.63        2.23      3.46 o 
  -8  -3   8        9.96        5.80      3.10 o 
  -7  -3   8       13.00       15.36      4.57 o 
  -6  -3   8       15.47       15.62      4.39 o 
  -5  -3   8       76.96       81.31      5.66 o 
  -4  -3   8       78.05       85.31      6.14 o 
  -3  -3   8        7.58        6.58      2.83 o 
  -2  -3   8       40.38       40.01      2.93 o 
  -1  -3   8      273.86      295.92      7.28 o 
   0  -3   8       53.77       54.44      3.06 o 
   1  -3   8        5.28        6.72      1.76 o 
   2  -3   8       28.53       32.82      3.79 o 
   3  -3   8      269.13      303.33      7.33 o 
   4  -3   8       30.16       28.10      4.37 o 
   5  -3   8       37.71       33.84      5.79 o 
   6  -3   8       19.63       11.45      3.91 o 
   7  -3   8        2.49        6.71      4.23 o 
 -10  -2   8        1.75        8.57      4.04 o 
  -9  -2   8       10.13        8.14      3.08 o 
  -8  -2   8       15.46       13.49      2.28 o 
  -7  -2   8       30.73       30.90      3.01 o 
  -6  -2   8        0.28        0.07      1.69 o 
  -5  -2   8       13.73       16.45      3.37 o 
  -4  -2   8      368.04      375.84      7.83 o 
  -3  -2   8        7.74        6.51      2.14 o 
  -2  -2   8       33.38       30.13      3.45 o 
  -1  -2   8      157.54      160.98      5.31 o 
   0  -2   8       77.21       73.68      6.63 o 
   1  -2   8       18.09       18.02      2.14 o 
   2  -2   8       34.41       25.67      3.43 o 
   3  -2   8        0.14        1.80      1.46 o 
   4  -2   8        8.98       10.43      4.02 o 
   5  -2   8        1.75        1.98      3.30 o 
   6  -2   8       19.07       20.12      5.46 o 
   7  -2   8        1.23        6.07      4.19 o 
 -10  -1   8       21.51       20.08      9.29 o 
  -9  -1   8        8.86        7.45      3.22 o 
  -8  -1   8       19.27       15.94      3.44 o 
  -7  -1   8        9.25        7.92      2.71 o 
  -6  -1   8       68.21       67.73      6.43 o 
  -5  -1   8       59.29       59.94      5.26 o 
  -4  -1   8       10.67        8.88      1.75 o 
  -3  -1   8       45.43       52.58      3.00 o 
  -2  -1   8      313.94      331.96      9.47 o 
  -1  -1   8      188.40      177.59      4.00 o 
   0  -1   8      332.62      365.62      5.18 o 
   1  -1   8       41.70       42.35      2.81 o 
   2  -1   8       62.26       54.76      2.36 o 
   3  -1   8      105.86      108.49      8.77 o 
   4  -1   8       28.27       27.27      4.92 o 
   5  -1   8        9.95       10.56      4.11 o 
   6  -1   8       16.81       21.08      4.66 o 
   7  -1   8        8.66       13.20      5.74 o 
 -10   0   8       22.44       18.86      7.13 o 
  -9   0   8       28.58       26.89      4.66 o 
  -8   0   8      119.07      122.04      6.67 o 
  -7   0   8        7.48        5.81      2.68 o 
  -6   0   8        0.78        1.94      2.05 o 
  -5   0   8       35.59       36.51      3.80 o 
  -4   0   8      144.70      138.28      6.92 o 
  -3   0   8      231.38      242.82     10.91 o 
  -2   0   8      106.04      105.81      5.82 o 
  -1   0   8     1190.91     1361.91     12.71 o 
   0   0   8      156.92      161.32      5.16 o 
   1   0   8      807.94      889.62     14.25 o 
   2   0   8       32.06       33.97      4.40 o 
   3   0   8       15.12       18.44      4.21 o 
   4   0   8       71.12       62.47      5.58 o 
   5   0   8        2.53        0.00      5.45 o 
   6   0   8      156.68      169.65     10.05 o 
   7   0   8        7.27       14.42      5.00 o 
 -10   1   8       12.47       14.78      5.67 o 
  -9   1   8       36.01       29.67      3.43 o 
  -8   1   8       12.53       10.78      2.07 o 
  -7   1   8        8.44        4.03      2.52 o 
  -6   1   8       80.27       81.59      8.46 o 
  -5   1   8        0.48        2.44      1.52 o 
  -4   1   8       18.66       19.49      2.47 o 
  -3   1   8      242.96      267.59      7.24 o 
  -2   1   8      324.44      338.29     15.88 o 
  -1   1   8       51.61       53.21      5.16 o 
   0   1   8      310.29      339.14      9.63 o 
   1   1   8       42.00       39.79      3.32 o 
   2   1   8       46.15       52.64      5.51 o 
   3   1   8       94.15      101.25      8.03 o 
   4   1   8      103.30      109.78     11.31 o 
   5   1   8       63.85       72.89      8.60 o 
   6   1   8        2.14        6.52      3.86 o 
   7   1   8       14.46       13.63      5.19 o 
 -10   2   8        6.60        6.47      1.95 o 
  -9   2   8        0.11        4.98      2.49 o 
  -8   2   8        8.63       12.93      4.40 o 
  -7   2   8        8.34        8.00      1.75 o 
  -6   2   8       54.02       57.00     14.53 o 
  -5   2   8       62.63       62.44      4.77 o 
  -4   2   8      176.42      173.40     11.58 o 
  -3   2   8       22.11       22.02      2.83 o 
  -2   2   8      133.51      143.46      4.87 o 
  -1   2   8       24.97       22.05      2.42 o 
   0   2   8       66.05       62.74      3.99 o 
   1   2   8        7.12        6.39      1.69 o 
   2   2   8       28.18       29.53      6.70 o 
   3   2   8       55.92       55.95      7.31 o 
   4   2   8       60.91       66.95      8.16 o 
   5   2   8       15.52        9.23      8.95 o 
   6   2   8       16.39       14.37      7.00 o 
   7   2   8        0.60        5.28      2.75 o 
 -10   3   8        1.15        2.56      2.95 o 
  -9   3   8       11.74       15.08      5.06 o 
  -8   3   8        8.94       10.32      3.72 o 
  -7   3   8       26.40       30.38      6.33 o 
  -6   3   8       17.06       20.55      5.15 o 
  -5   3   8       62.16       70.50      8.02 o 
  -4   3   8      103.41       93.52      8.04 o 
  -3   3   8       37.48       39.24      8.96 o 
  -2   3   8       28.14       27.33      2.69 o 
  -1   3   8       96.50       96.08      4.94 o 
   0   3   8       30.01       33.42      3.12 o 
   1   3   8       25.39       21.59      2.89 o 
   2   3   8      189.27      179.09      8.77 o 
   3   3   8       34.28       34.00      4.71 o 
   4   3   8        4.28        0.00      4.08 o 
   5   3   8       47.18       48.11     10.55 o 
   6   3   8        3.14        2.58      2.10 o 
   7   3   8        2.41        5.33      3.59 o 
  -9   4   8        4.94        3.79      4.08 o 
  -8   4   8        3.02        0.00      3.74 o 
  -7   4   8        5.71        3.30      3.03 o 
  -6   4   8       73.86       64.87      6.63 o 
  -5   4   8        6.78        4.29      4.43 o 
  -4   4   8       99.12       98.82      6.97 o 
  -3   4   8       38.23       42.41      4.88 o 
  -2   4   8        2.90        5.64      2.01 o 
  -1   4   8        2.88        1.30      2.14 o 
   0   4   8       36.49       34.86      3.14 o 
   1   4   8      202.04      197.55      6.93 o 
   2   4   8      176.42      189.28      7.03 o 
   3   4   8       48.37       53.51      6.67 o 
   4   4   8       53.30       58.27      7.32 o 
   5   4   8        6.72        1.28      3.50 o 
   6   4   8        3.14        0.00      4.31 o 
  -9   5   8        6.00        3.90      6.16 o 
  -8   5   8        1.27        0.00      3.69 o 
  -7   5   8        0.60        3.73      5.21 o 
  -6   5   8       16.97       14.71      3.80 o 
  -5   5   8        1.83        3.02      2.73 o 
  -4   5   8       18.67       20.21      5.30 o 
  -3   5   8       42.97       50.26      5.94 o 
  -2   5   8       52.09       57.24      3.24 o 
  -1   5   8        2.74        6.68      2.42 o 
   0   5   8       79.70       80.64      4.87 o 
   1   5   8       12.89       12.66      2.78 o 
   2   5   8       70.89       67.84      4.05 o 
   3   5   8       50.10       51.47      6.72 o 
   4   5   8        5.69        3.25      1.92 o 
   5   5   8        9.29       10.16      2.03 o 
   6   5   8        7.03        9.56      4.75 o 
  -8   6   8       14.45       13.30      4.36 o 
  -7   6   8        1.86        2.83      3.80 o 
  -6   6   8       41.68       47.72      9.60 o 
  -5   6   8        0.04        1.89      5.51 o 
  -4   6   8       59.33       56.43      6.22 o 
  -3   6   8       12.77       12.09      3.97 o 
  -2   6   8       93.77      104.70      6.89 o 
  -1   6   8       15.04        9.62      2.59 o 
   0   6   8       70.66       70.37      5.39 o 
   1   6   8       10.38        9.10      2.44 o 
   2   6   8       19.96       11.41      2.56 o 
   3   6   8        4.23        1.24      2.96 o 
   4   6   8        2.34        0.59      2.71 o 
   5   6   8        2.07        5.72      5.40 o 
  -7   7   8        6.44        7.83      3.67 o 
  -6   7   8        8.06       17.68      8.50 o 
  -5   7   8        8.68       14.16      4.28 o 
  -4   7   8       72.21       63.82      8.17 o 
  -3   7   8        1.46        1.37      3.37 o 
  -2   7   8        6.50        3.73      3.29 o 
  -1   7   8        5.41        5.72      2.85 o 
   0   7   8        1.23        1.14      2.00 o 
   1   7   8        3.45        4.67      4.01 o 
   2   7   8        6.33        4.59      2.42 o 
   3   7   8        8.55       16.18      4.11 o 
   4   7   8        9.20        9.42      2.60 o 
  -6   8   8        7.85        8.90      4.91 o 
  -5   8   8       24.56       28.27     13.67 o 
  -4   8   8        5.08        5.62      5.76 o 
  -3   8   8       16.34       14.70      3.85 o 
  -2   8   8        2.30        5.54      4.89 o 
  -1   8   8       10.75       10.74      4.26 o 
   0   8   8        2.17        1.91      2.60 o 
   1   8   8        4.40        3.86      5.00 o 
   2   8   8        4.92        9.76      3.50 o 
   3   8   8        4.95        6.23      2.59 o 
  -4   9   8        0.50        2.68      3.38 o 
  -3   9   8        3.74       11.03      4.58 o 
  -2   9   8        4.05        4.76      3.28 o 
  -1   9   8        3.35        3.16      3.08 o 
   0   9   8        4.14        1.96      6.49 o 
  -3 -10   9        2.81        4.08      3.37 o 
  -2 -10   9       10.96        9.46      3.68 o 
  -1 -10   9        2.20        5.45      2.86 o 
   0 -10   9        2.38        3.95      2.83 o 
   1 -10   9        0.64        1.58      3.98 o 
  -5  -9   9        9.57        6.40      2.46 o 
  -4  -9   9       21.40       27.38     18.37 o 
  -3  -9   9        2.05        2.08      2.13 o 
  -2  -9   9        2.04        3.71      5.88 o 
  -1  -9   9        0.30        3.80      2.09 o 
   0  -9   9        2.52        1.96      4.37 o 
   1  -9   9        0.11        2.69      1.82 o 
   2  -9   9        5.47        7.32      3.04 o 
   3  -9   9        1.91        2.83      2.21 o 
  -7  -8   9       10.46        8.85      4.18 o 
  -6  -8   9       17.76       13.12      4.66 o 
  -5  -8   9        1.89        3.71      2.85 o 
  -4  -8   9       39.94       36.20     12.12 o 
  -3  -8   9       21.57       22.52      5.37 o 
  -2  -8   9       80.17       71.48      8.24 o 
  -1  -8   9        0.63        4.61      3.56 o 
   0  -8   9       25.81       21.92      4.82 o 
   1  -8   9        3.74        3.69      2.06 o 
   2  -8   9        0.45        2.82      1.59 o 
   3  -8   9        1.83        3.09      2.12 o 
   4  -8   9       10.01        5.29      2.55 o 
  -8  -7   9        2.65        5.53      4.89 o 
  -7  -7   9        7.38        8.80      5.39 o 
  -6  -7   9       17.86       14.99      4.61 o 
  -5  -7   9        6.01        9.04      3.95 o 
  -4  -7   9        2.71        6.80      3.61 o 
  -3  -7   9       16.73       16.90      3.48 o 
  -2  -7   9      207.63      229.17     12.22 o 
  -1  -7   9       59.05       51.94      6.52 o 
   0  -7   9       15.85       16.68      2.52 o 
   1  -7   9        8.70        8.46      2.39 o 
   2  -7   9       15.76       18.68      2.99 o 
   3  -7   9        4.52        5.35      2.17 o 
   4  -7   9        5.89        2.88      1.90 o 
   5  -7   9        2.40        1.29      2.64 o 
  -8  -6   9       11.94        5.90      4.55 o 
  -7  -6   9        6.24        4.00      3.62 o 
  -6  -6   9        6.47       11.35      4.43 o 
  -5  -6   9       18.62       13.11      5.39 o 
  -4  -6   9      185.85      186.21     11.29 o 
  -3  -6   9       63.87       70.31     10.58 o 
  -2  -6   9       52.31       58.64      6.70 o 
  -1  -6   9        4.75        2.92      2.69 o 
   0  -6   9       30.33       27.38      3.14 o 
   1  -6   9       10.69        8.67      3.22 o 
   2  -6   9       11.80        7.66      2.15 o 
   3  -6   9        0.49        0.81      2.02 o 
   4  -6   9       12.80        8.93      2.87 o 
   5  -6   9        0.87        0.53      3.22 o 
   6  -6   9        1.14        1.33      2.84 o 
  -9  -5   9        7.47        4.31      3.73 o 
  -8  -5   9       19.18       15.76      5.51 o 
  -7  -5   9       23.05       22.50      7.75 o 
  -6  -5   9       16.59       12.19      3.65 o 
  -5  -5   9       28.56       26.12      6.40 o 
  -4  -5   9        5.87        2.87      4.85 o 
  -3  -5   9       49.50       50.65      8.12 o 
  -2  -5   9      227.09      227.99     11.33 o 
  -1  -5   9       36.23       31.83      2.47 o 
   0  -5   9       44.91       49.52      3.54 o 
   1  -5   9      125.11      137.22      5.99 o 
   2  -5   9      223.79      212.21      8.74 o 
   3  -5   9        2.12        2.41      1.87 o 
   4  -5   9      209.76      216.51      5.99 o 
   5  -5   9        0.66        6.42      3.14 o 
   6  -5   9       14.06       12.16      4.68 o 
  -9  -4   9        1.99        7.56      3.27 o 
  -8  -4   9        3.70        6.21      4.54 o 
  -7  -4   9       45.79       49.61      5.72 o 
  -6  -4   9       17.15       10.94      4.12 o 
  -5  -4   9       62.29       61.76     20.38 o 
  -4  -4   9       98.27      100.54      7.54 o 
  -3  -4   9        3.06        6.66      2.62 o 
  -2  -4   9        7.95        5.23      1.55 o 
  -1  -4   9      111.47      107.63      5.48 o 
   0  -4   9        8.14        5.37      2.08 o 
   1  -4   9      169.73      164.39      5.37 o 
   2  -4   9      137.83      147.46      6.22 o 
   3  -4   9      117.14      116.59      6.38 o 
   4  -4   9       11.44       10.53      3.21 o 
   5  -4   9       37.11       43.46      7.15 o 
   6  -4   9        4.08        9.11      4.20 o 
   7  -4   9        1.09        2.75      3.61 o 
 -10  -3   9        0.44        3.96      2.91 o 
  -9  -3   9       12.23       10.06      3.70 o 
  -8  -3   9        2.14        5.21      3.63 o 
  -7  -3   9       25.82       24.24      5.15 o 
  -6  -3   9        1.77        4.13      3.19 o 
  -5  -3   9       36.46       31.36      3.94 o 
  -4  -3   9       37.88       48.38      5.77 o 
  -3  -3   9       36.85       36.43      1.94 o 
  -2  -3   9        9.67        7.90      2.68 o 
  -1  -3   9      105.17       96.90      4.94 o 
   0  -3   9       66.19       64.01      4.92 o 
   1  -3   9        6.12       10.26      1.98 o 
   2  -3   9       77.37       74.54      3.89 o 
   3  -3   9        0.70        6.04      2.10 o 
   4  -3   9        2.85        2.03      3.18 o 
   5  -3   9       12.92       26.05      5.68 o 
   6  -3   9       24.44       31.86      6.35 o 
   7  -3   9        0.24        2.09      3.45 o 
 -10  -2   9        4.01        2.87      3.35 o 
  -9  -2   9        0.07        4.27      2.96 o 
  -8  -2   9        7.08        3.59      2.95 o 
  -7  -2   9        7.66        6.55      2.71 o 
  -6  -2   9      105.48      104.20      4.74 o 
  -5  -2   9       13.16        9.96      2.13 o 
  -4  -2   9       98.80      102.02      3.36 o 
  -3  -2   9        4.04        3.84      1.23 o 
  -2  -2   9      123.72      132.30      4.68 o 
  -1  -2   9        2.91        2.11      1.74 o 
   0  -2   9       46.68       38.58      3.22 o 
   1  -2   9       22.11       19.81      2.37 o 
   2  -2   9       17.37       17.59      3.02 o 
   3  -2   9       70.08       68.04      6.63 o 
   4  -2   9      100.83      116.40      6.88 o 
   5  -2   9       16.73       16.64      4.88 o 
   6  -2   9       25.29       36.47      7.42 o 
   7  -2   9        3.62        3.12      5.16 o 
 -10  -1   9        3.27        3.48      2.70 o 
  -9  -1   9       12.65       12.13      5.60 o 
  -8  -1   9        6.47        4.26      2.11 o 
  -7  -1   9        7.01        5.19      2.29 o 
  -6  -1   9      157.69      167.43     10.56 o 
  -5  -1   9        3.68        2.31      2.89 o 
  -4  -1   9      140.78      148.54      4.83 o 
  -3  -1   9       79.28       88.48      3.59 o 
  -2  -1   9        9.17        8.64      1.87 o 
  -1  -1   9       38.56       40.31      3.40 o 
   0  -1   9       65.81       69.42      3.93 o 
   1  -1   9       23.02       23.16      2.64 o 
   2  -1   9       53.63       49.04      4.03 o 
   3  -1   9       94.90       96.38      7.69 o 
   4  -1   9      174.40      187.20     12.86 o 
   5  -1   9       19.80       12.70      6.72 o 
   6  -1   9        8.87        8.05      6.70 o 
   7  -1   9        4.50        0.00      5.24 o 
 -10   0   9       41.82      229.52    142.05 o 
  -9   0   9       21.58       18.02      3.86 o 
  -8   0   9      108.70      108.72      5.83 o 
  -7   0   9        1.89        0.22      1.81 o 
  -6   0   9        2.73        2.44      1.38 o 
  -5   0   9        2.87        3.73      1.80 o 
  -4   0   9       47.89       49.55      3.90 o 
  -3   0   9       78.93       79.00      4.09 o 
  -2   0   9        1.46        1.09      1.15 o 
  -1   0   9        3.74        2.61      0.92 o 
   0   0   9        5.86        6.13      2.69 o 
   1   0   9       98.97       96.80      3.22 o 
   2   0   9       63.30       63.75      6.47 o 
   3   0   9       61.33       75.02      9.37 o 
   4   0   9        3.20        4.45      3.73 o 
   5   0   9       18.44       24.27      6.67 o 
   6   0   9       34.47       44.22     10.62 o 
   7   0   9        0.26        1.06      3.83 o 
 -10   1   9        9.00        7.11      3.40 o 
  -9   1   9        4.83        5.84      2.52 o 
  -8   1   9        1.61        4.74      1.98 o 
  -7   1   9       12.17       11.14      2.06 o 
  -6   1   9       31.10       31.74      5.87 o 
  -5   1   9       41.36       39.99      4.36 o 
  -4   1   9      117.99      125.95      6.36 o 
  -3   1   9      177.64      189.14      7.08 o 
  -2   1   9      106.53      115.92      8.97 o 
  -1   1   9       77.02       83.76      9.42 o 
   0   1   9      129.18      137.93      5.80 o 
   1   1   9      103.45      103.10      5.59 o 
   2   1   9       66.34       60.38      6.42 o 
   3   1   9       62.30       56.31      5.69 o 
   4   1   9       53.03       54.19      9.60 o 
   5   1   9        7.28       10.90      3.74 o 
   6   1   9        2.41        3.46      4.52 o 
   7   1   9        1.24       10.02      6.61 o 
 -10   2   9        5.45        1.64      2.43 o 
  -9   2   9        0.71        2.29      2.20 o 
  -8   2   9       22.88       23.61      5.31 o 
  -7   2   9        0.73        2.71      0.78 o 
  -6   2   9      223.91      229.39     24.34 o 
  -5   2   9        6.74        4.13      1.62 o 
  -4   2   9       46.74       47.61      8.30 o 
  -3   2   9       32.15       34.20      4.25 o 
  -2   2   9       10.79       13.08      2.23 o 
  -1   2   9        6.20        5.88      1.72 o 
   0   2   9       11.40       10.68      2.28 o 
   1   2   9       13.98       11.71      2.37 o 
   2   2   9       10.07       12.33      4.44 o 
   3   2   9       74.48       82.58     10.02 o 
   4   2   9       41.76       43.95      7.18 o 
   5   2   9       18.72       20.95      5.07 o 
   6   2   9        5.05        3.87      2.62 o 
 -10   3   9        7.47        8.04      3.81 o 
  -9   3   9        0.97        2.59      4.44 o 
  -8   3   9       16.67       20.78      5.28 o 
  -7   3   9       20.62       22.69     11.37 o 
  -6   3   9       26.55       24.95      6.43 o 
  -5   3   9       23.50       31.11      4.97 o 
  -4   3   9       50.87       50.62      5.69 o 
  -3   3   9       87.80       87.63      3.60 o 
  -2   3   9       64.30       82.35      4.09 o 
  -1   3   9      125.48      121.11      5.93 o 
   0   3   9      248.81      271.04     12.28 o 
   1   3   9       63.21       60.29      4.56 o 
   2   3   9       88.94      111.25     10.14 o 
   3   3   9       34.98       36.50      6.04 o 
   4   3   9       46.69       47.21      6.84 o 
   5   3   9        4.89        9.64      4.21 o 
   6   3   9        1.35        5.34      4.06 o 
  -9   4   9        0.71        5.70      2.53 o 
  -8   4   9        5.40       11.49      4.76 o 
  -7   4   9        2.29        2.03      2.99 o 
  -6   4   9       27.53       35.91      8.62 o 
  -5   4   9       18.66       14.76      4.92 o 
  -4   4   9       27.51       31.40      4.60 o 
  -3   4   9       70.07       65.73      7.01 o 
  -2   4   9      135.33      139.62      4.79 o 
  -1   4   9      140.26      151.34      6.82 o 
   0   4   9      173.35      175.17      7.89 o 
   1   4   9       47.36       45.01      4.06 o 
   2   4   9       98.55       91.02      7.84 o 
   3   4   9       13.35       10.83      3.71 o 
   4   4   9        0.45        0.00      2.49 o 
   5   4   9        2.17        5.77      4.37 o 
   6   4   9        5.57       14.74      7.32 o 
  -9   5   9       11.16       14.62      6.76 o 
  -8   5   9       19.36       17.76      4.21 o 
  -7   5   9        0.23        1.68      3.24 o 
  -6   5   9        8.46        9.15      3.77 o 
  -5   5   9        6.61        5.02      3.42 o 
  -4   5   9       89.56       93.61      6.26 o 
  -3   5   9       56.48       54.10      5.60 o 
  -2   5   9       46.50       38.13      4.44 o 
  -1   5   9      297.80      305.56     12.78 o 
   0   5   9        5.65        4.37      2.07 o 
   1   5   9       54.96       44.25      3.59 o 
   2   5   9       26.56       33.71      5.80 o 
   3   5   9       11.34       10.62      4.47 o 
   4   5   9        1.77        4.44      3.14 o 
   5   5   9        0.32        0.73      2.67 o 
  -8   6   9        2.08        1.63      3.29 o 
  -7   6   9       10.38       12.65      5.31 o 
  -6   6   9       26.36       27.33      5.77 o 
  -5   6   9        5.83        3.47      3.42 o 
  -4   6   9        4.51        4.24      3.32 o 
  -3   6   9        7.66        0.26      3.77 o 
  -2   6   9        9.21        8.86      4.44 o 
  -1   6   9       11.97        9.88      2.34 o 
   0   6   9       35.77       31.18      3.41 o 
   1   6   9        5.38        3.67      1.86 o 
   2   6   9        8.50        6.93      3.80 o 
   3   6   9        3.76        3.20      2.35 o 
   4   6   9        0.12        1.37      2.81 o 
  -7   7   9       21.78       24.91      6.19 o 
  -6   7   9       13.79       14.38      6.67 o 
  -5   7   9        6.26        2.87      3.44 o 
  -4   7   9       23.74       21.35     10.83 o 
  -3   7   9        0.13        0.00      3.74 o 
  -2   7   9        5.34        4.12      2.99 o 
  -1   7   9        8.51        7.53      4.37 o 
   0   7   9        5.76        7.18      4.70 o 
   1   7   9        3.38        1.64      1.51 o 
   2   7   9        2.82        6.16      3.71 o 
   3   7   9        1.52        3.25      2.54 o 
  -6   8   9       13.73       15.11      7.45 o 
  -5   8   9        1.85        0.00      4.13 o 
  -4   8   9        1.71        4.34      3.78 o 
  -3   8   9        2.43        0.00      3.31 o 
  -2   8   9        9.87        9.72      3.87 o 
  -1   8   9       25.96       31.75      5.94 o 
   0   8   9        3.35        2.56      3.84 o 
   1   8   9        0.24        3.17      2.51 o 
   2   8   9        4.03       11.04      6.91 o 
  -3   9   9       18.42       14.37      6.48 o 
  -2   9   9        4.22        6.81      4.17 o 
  -1   9   9        7.72        6.29      3.42 o 
  -2 -10  10        3.60        4.39      3.07 o 
  -1 -10  10        2.17        3.78      2.95 o 
  -5  -9  10        0.70        3.54      3.61 o 
  -4  -9  10        9.21        0.00      5.15 o 
  -3  -9  10        4.72        7.90      5.42 o 
  -2  -9  10        7.68        7.31      3.47 o 
  -1  -9  10        3.04        5.75      2.52 o 
   0  -9  10       11.01       11.59      3.27 o 
   1  -9  10        5.54        6.41      4.56 o 
   2  -9  10        2.11        4.87      2.13 o 
  -6  -8  10       15.89       12.88      2.95 o 
  -5  -8  10        6.47        6.75      4.13 o 
  -4  -8  10       28.84       24.43     16.22 o 
  -3  -8  10        0.76        4.99      6.12 o 
  -2  -8  10        2.18        3.75      3.28 o 
  -1  -8  10        3.22        7.39      2.71 o 
   0  -8  10        9.73       12.57      3.60 o 
   1  -8  10        6.78        3.65      3.01 o 
   2  -8  10        9.98        8.30      2.18 o 
   3  -8  10        2.98        5.42      1.57 o 
   4  -8  10        0.60        0.00      2.46 o 
  -7  -7  10        1.31        0.69      3.83 o 
  -6  -7  10       54.28       69.39     13.40 o 
  -5  -7  10        6.13        8.95      4.49 o 
  -4  -7  10      118.61      114.77      9.84 o 
  -3  -7  10        5.28        4.06      3.35 o 
  -2  -7  10        1.15        0.00      3.21 o 
  -1  -7  10        7.27        5.04      2.31 o 
   0  -7  10       26.69       26.76      5.13 o 
   1  -7  10       31.02       35.39      3.68 o 
   2  -7  10       16.04       10.42      2.23 o 
   3  -7  10        4.59        5.44      1.90 o 
   4  -7  10        1.79        1.40      2.68 o 
  -8  -6  10        6.38       10.31      5.04 o 
  -7  -6  10        4.00        5.85      3.97 o 
  -6  -6  10       10.89       15.19      5.33 o 
  -5  -6  10        0.26        0.00      4.49 o 
  -4  -6  10      114.18      120.64      9.10 o 
  -3  -6  10       26.35       33.88      5.03 o 
  -2  -6  10      217.74      258.09     16.07 o 
  -1  -6  10       23.83       24.79      4.93 o 
   0  -6  10       16.61       16.38      2.34 o 
   1  -6  10       11.42        8.99      2.28 o 
   2  -6  10       23.42       15.08      2.60 o 
   3  -6  10        9.02        8.53      2.69 o 
   4  -6  10        0.50        6.07      3.44 o 
   5  -6  10        0.38        4.96      2.93 o 
  -9  -5  10        4.44        6.26      4.15 o 
  -8  -5  10        7.94        3.68      3.55 o 
  -7  -5  10        1.89        5.97      3.99 o 
  -6  -5  10       35.07       34.65      6.18 o 
  -5  -5  10       12.43       10.39      3.07 o 
  -4  -5  10       50.33       63.18      8.74 o 
  -3  -5  10        9.61        4.88      5.03 o 
  -2  -5  10       35.22       38.34      5.66 o 
  -1  -5  10        0.53        4.70      2.23 o 
   0  -5  10       19.12       20.96      2.76 o 
   1  -5  10       33.39       35.37      3.06 o 
   2  -5  10       26.14       21.54      2.77 o 
   3  -5  10       19.50       14.88      3.16 o 
   4  -5  10       17.10       16.88      3.52 o 
   5  -5  10       10.75       10.24      4.03 o 
   6  -5  10        4.60        2.38      3.18 o 
  -9  -4  10        2.80        2.94      3.55 o 
  -8  -4  10        4.47        5.68      4.17 o 
  -7  -4  10        0.31        0.88      3.71 o 
  -6  -4  10       16.43       20.38      4.21 o 
  -5  -4  10        1.04        1.29      3.56 o 
  -4  -4  10      166.97      181.67      9.97 o 
  -3  -4  10       75.85       75.91      8.56 o 
  -2  -4  10       25.58       22.29      5.42 o 
  -1  -4  10       60.69       60.19      3.57 o 
   0  -4  10       26.70       26.24      2.81 o 
   1  -4  10      137.46      128.79      5.84 o 
   2  -4  10      241.44      260.55     10.90 o 
   3  -4  10       13.27        8.15      3.01 o 
   4  -4  10       58.84       64.00      5.80 o 
   5  -4  10        5.59        3.33      3.21 o 
   6  -4  10        2.59        2.66      3.26 o 
 -10  -3  10        9.59        9.26      5.69 o 
  -9  -3  10        4.04        5.81      3.31 o 
  -8  -3  10       20.27       16.53      4.15 o 
  -7  -3  10       24.88       17.69      3.68 o 
  -6  -3  10       38.73       36.52      4.26 o 
  -5  -3  10       43.56       44.91      5.68 o 
  -4  -3  10       68.24       67.18      6.23 o 
  -3  -3  10       52.68       47.37      2.66 o 
  -2  -3  10      100.89      111.02      4.02 o 
  -1  -3  10       85.00       88.07      4.79 o 
   0  -3  10      386.08      436.77     12.37 o 
   1  -3  10      181.17      197.95      7.03 o 
   2  -3  10      248.36      262.49      7.69 o 
   3  -3  10       26.45       28.99      4.91 o 
   4  -3  10       64.44       61.27      5.77 o 
   5  -3  10        4.62        0.00      3.79 o 
   6  -3  10        1.82        6.84      3.63 o 
 -10  -2  10        0.28        1.45      2.60 o 
  -9  -2  10        4.91        3.73      2.94 o 
  -8  -2  10       11.20        3.27      6.10 o 
  -7  -2  10        2.16        4.30      2.94 o 
  -6  -2  10      157.59      158.70     20.80 o 
  -5  -2  10        3.29        4.50      2.20 o 
  -4  -2  10       23.22       23.42      2.45 o 
  -3  -2  10       13.51       13.58      2.94 o 
  -2  -2  10       29.42       27.59      3.41 o 
  -1  -2  10       92.61       84.68      5.70 o 
   0  -2  10       29.90       28.83      2.67 o 
   1  -2  10       11.27       12.73      2.29 o 
   2  -2  10        2.84        4.68      2.53 o 
   3  -2  10       27.12       29.81      3.99 o 
   4  -2  10        3.85        4.82      3.68 o 
   5  -2  10       14.67       15.68      4.41 o 
   6  -2  10        2.43        3.18      3.40 o 
 -10  -1  10       12.84        9.79      3.17 o 
  -9  -1  10        3.72       11.10      5.24 o 
  -8  -1  10        6.38        2.77      2.28 o 
  -7  -1  10       14.67        9.83      1.65 o 
  -6  -1  10        5.60        5.15      1.58 o 
  -5  -1  10       63.52       56.04      4.75 o 
  -4  -1  10       80.68       88.56      5.92 o 
  -3  -1  10      127.86      159.31      7.88 o 
  -2  -1  10      222.53      239.87      7.55 o 
  -1  -1  10      120.88      132.44      6.10 o 
   0  -1  10       47.79       49.08      3.49 o 
   1  -1  10      186.06      200.59      4.92 o 
   2  -1  10        4.90        6.79      2.51 o 
   3  -1  10       21.28       16.56      6.07 o 
   4  -1  10       31.39       24.98      6.52 o 
   5  -1  10        9.16       14.18      5.41 o 
   6  -1  10        1.84        1.81      3.62 o 
 -10   0  10        2.00        0.00      4.79 o 
  -9   0  10        9.64        9.84      2.65 o 
  -8   0  10       38.05       41.32      4.32 o 
  -7   0  10        8.82       11.17      1.89 o 
  -6   0  10       87.08       88.42     14.30 o 
  -5   0  10       13.69       16.26      2.26 o 
  -4   0  10      170.16      167.17      7.50 o 
  -3   0  10       67.78       69.38      8.08 o 
  -2   0  10       29.08       29.91      4.39 o 
  -1   0  10       62.57       73.93      4.48 o 
   0   0  10       58.42       62.95      3.60 o 
   1   0  10       96.83       94.29      3.72 o 
   2   0  10       95.77      107.74      9.74 o 
   3   0  10      159.03      162.48     15.42 o 
   4   0  10       61.74       61.94      8.60 o 
   5   0  10        0.56        7.63      3.42 o 
   6   0  10        5.71        6.81      4.34 o 
 -10   1  10       13.49       13.71      2.92 o 
  -9   1  10        1.65        4.85      2.67 o 
  -8   1  10       25.37       25.01      3.55 o 
  -7   1  10        0.71        2.53      1.79 o 
  -6   1  10       63.77       65.55     16.14 o 
  -5   1  10       83.29       88.82      6.90 o 
  -4   1  10       14.08       13.11      2.31 o 
  -3   1  10       78.50       85.13      5.52 o 
  -2   1  10      151.42      171.80      9.83 o 
  -1   1  10       87.78       93.70      5.66 o 
   0   1  10       38.26       42.12      3.37 o 
   1   1  10      341.10      388.22     28.52 o 
   2   1  10       61.97       62.98      6.30 o 
   3   1  10       63.09       72.04      7.20 o 
   4   1  10       24.12       29.79      4.85 o 
   5   1  10       23.09       28.40     10.17 o 
   6   1  10        1.34        3.88      2.86 o 
 -10   2  10        0.25        7.44      2.04 o 
  -9   2  10        3.90        2.91      3.17 o 
  -8   2  10        1.43        3.03      2.33 o 
  -7   2  10       19.39       14.90      3.64 o 
  -6   2  10       74.56       75.97      9.69 o 
  -5   2  10       30.16       26.84      6.71 o 
  -4   2  10       40.61       44.02      7.46 o 
  -3   2  10       22.08       26.67      4.57 o 
  -2   2  10      103.14      125.33     16.26 o 
  -1   2  10       11.42       10.14      2.03 o 
   0   2  10       69.61       77.86      9.87 o 
   1   2  10       74.25       79.84      7.39 o 
   2   2  10       53.59       55.46      6.32 o 
   3   2  10       19.56       26.58      7.61 o 
   4   2  10        2.97        4.97      5.69 o 
   5   2  10        1.60        2.60      3.50 o 
   6   2  10        1.98        6.39      3.30 o 
  -9   3  10        5.12        3.30      5.58 o 
  -8   3  10        0.04        3.32      3.58 o 
  -7   3  10        6.23        4.96      3.70 o 
  -6   3  10        1.41        1.05      3.51 o 
  -5   3  10       41.27       54.29      7.06 o 
  -4   3  10       22.63       25.23     11.83 o 
  -3   3  10        3.52        3.74      1.68 o 
  -2   3  10       37.44       37.64      3.31 o 
  -1   3  10        4.23        3.01      1.83 o 
   0   3  10      207.10      223.25      9.64 o 
   1   3  10        1.98        2.51      1.51 o 
   2   3  10       59.81       55.35      7.90 o 
   3   3  10       21.17       16.64      4.93 o 
   4   3  10        2.20       10.07      5.10 o 
   5   3  10        1.05        3.27      2.46 o 
  -9   4  10        5.57        1.86      3.63 o 
  -8   4  10        9.13       12.89      5.54 o 
  -7   4  10        2.71        2.64      3.26 o 
  -6   4  10       66.62       79.81      7.70 o 
  -5   4  10       45.03       45.39      5.84 o 
  -4   4  10      102.25      101.62      9.10 o 
  -3   4  10       47.20       57.38      4.67 o 
  -2   4  10      107.49      110.00      6.33 o 
  -1   4  10      170.73      170.51      8.54 o 
   0   4  10       77.64       75.02      6.07 o 
   1   4  10       61.57       51.59      5.22 o 
   2   4  10        2.54        7.08      3.43 o 
   3   4  10        0.76        3.71      2.30 o 
   4   4  10        5.49        5.61      3.17 o 
   5   4  10        4.85        5.40      3.89 o 
  -8   5  10       17.11       19.20      9.54 o 
  -7   5  10        2.60        0.00      5.80 o 
  -6   5  10        0.03        1.44      1.74 o 
  -5   5  10       12.00       19.88      4.13 o 
  -4   5  10        2.47        0.00      3.06 o 
  -3   5  10       20.38       20.41      6.76 o 
  -2   5  10       17.24       14.87      6.52 o 
  -1   5  10       33.65       26.84      3.26 o 
   0   5  10       79.86       77.42      4.69 o 
   1   5  10        5.83        4.62      2.15 o 
   2   5  10        7.64        7.98      3.70 o 
   3   5  10        5.99        9.61      4.37 o 
   4   5  10        2.69        0.00      3.42 o 
  -8   6  10        9.98       13.82      6.13 o 
  -7   6  10        5.17       12.36      8.50 o 
  -6   6  10        0.83        1.73      3.22 o 
  -5   6  10       11.32        3.03      3.62 o 
  -4   6  10       18.09       23.57      5.26 o 
  -3   6  10       50.40       61.37      6.01 o 
  -2   6  10       11.01       14.26      4.21 o 
  -1   6  10       14.24        9.16      3.47 o 
   0   6  10        3.66        2.43      2.03 o 
   1   6  10        7.16        4.69      3.78 o 
   2   6  10        5.59        3.42      2.69 o 
   3   6  10        0.66        4.63      6.70 o 
  -6   7  10        2.09       10.68      5.33 o 
  -5   7  10        4.78        5.84      3.51 o 
  -4   7  10        3.56        4.70      3.97 o 
  -3   7  10        2.61        0.09      3.77 o 
  -2   7  10        1.68        3.02      4.47 o 
  -1   7  10        0.15        1.36      4.01 o 
   0   7  10        1.71        1.54      2.81 o 
   1   7  10       31.02       48.14     29.71 o 
   2   7  10        4.02        7.49      2.93 o 
  -5   8  10        9.59       12.11      7.67 o 
  -4   8  10        1.38        0.00      4.04 o 
  -3   8  10        5.75        7.98      4.46 o 
  -2   8  10        1.65        3.67      3.14 o 
  -1   8  10       21.15       29.35      5.56 o 
   0   8  10        1.26        2.75      2.78 o 
  -4  -9  11        2.83        5.07      3.52 o 
  -3  -9  11        4.33        5.63      2.85 o 
  -2  -9  11        8.17        7.88      2.83 o 
  -1  -9  11        4.14        8.85      5.12 o 
   0  -9  11        3.42        0.00      2.98 o 
   1  -9  11        5.14        8.92      3.57 o 
  -6  -8  11        6.92        6.41      3.60 o 
  -5  -8  11       15.00       16.63      7.96 o 
  -4  -8  11        8.77       10.47      6.28 o 
  -3  -8  11       16.16       10.83      2.56 o 
  -2  -8  11        2.31        3.48      4.79 o 
  -1  -8  11        2.66        6.37      3.40 o 
   0  -8  11        2.87        5.05      2.33 o 
   1  -8  11       11.41       13.46      4.10 o 
   2  -8  11       13.07       13.99      4.81 o 
   3  -8  11        7.17        4.10      3.02 o 
  -7  -7  11        3.35        8.91      4.82 o 
  -6  -7  11       13.33        7.09      5.54 o 
  -5  -7  11        1.68        1.77      6.61 o 
  -4  -7  11       61.58       75.20      8.27 o 
  -3  -7  11        3.69        5.85      3.05 o 
  -2  -7  11        3.83        4.07      2.92 o 
  -1  -7  11       13.37       13.59      2.72 o 
   0  -7  11        1.61        1.45      2.79 o 
   1  -7  11        1.74        3.77      2.17 o 
   2  -7  11        6.22        6.74      2.90 o 
   3  -7  11        6.27        4.67      2.80 o 
   4  -7  11        7.36        5.96      4.14 o 
  -8  -6  11        7.87        2.49      3.36 o 
  -7  -6  11        8.13        5.31      3.58 o 
  -6  -6  11       57.53       52.06     16.88 o 
  -5  -6  11        4.62        2.52      2.83 o 
  -4  -6  11        1.39        7.54      5.15 o 
  -3  -6  11        1.75        3.94      2.96 o 
  -2  -6  11       17.49       19.61      5.10 o 
  -1  -6  11        1.17        0.53      4.22 o 
   0  -6  11       35.07       36.20      3.37 o 
   1  -6  11       17.08       14.73      3.83 o 
   2  -6  11        8.60        5.50      1.74 o 
   3  -6  11        5.19        6.12      2.40 o 
   4  -6  11        0.29        0.59      2.69 o 
   5  -6  11        4.25        4.33      3.02 o 
  -8  -5  11       10.18        5.62      3.44 o 
  -7  -5  11        0.06        0.00      3.47 o 
  -6  -5  11        4.71        4.58      4.25 o 
  -5  -5  11        1.20        0.00      3.13 o 
  -4  -5  11       59.79       65.54      6.91 o 
  -3  -5  11       72.29       76.03      9.13 o 
  -2  -5  11        0.44        3.14      3.62 o 
  -1  -5  11      298.82      306.26     22.27 o 
   0  -5  11        4.91        2.20      1.82 o 
   1  -5  11       65.80       57.78      5.01 o 
   2  -5  11       55.18       50.06      4.66 o 
   3  -5  11       11.54       12.23      3.71 o 
   4  -5  11        0.41        4.25      3.33 o 
   5  -5  11        0.19        0.84      3.44 o 
  -9  -4  11        2.03        3.57      3.74 o 
  -8  -4  11        3.51        6.12      5.24 o 
  -7  -4  11        4.13        7.07      3.53 o 
  -6  -4  11       44.75       34.45      5.51 o 
  -5  -4  11       10.25        2.39      2.50 o 
  -4  -4  11       15.06       16.98      4.23 o 
  -3  -4  11       64.87       75.98      9.80 o 
  -2  -4  11       68.64       66.61      6.19 o 
  -1  -4  11       38.17       38.34      4.35 o 
   0  -4  11      214.81      215.80      9.14 o 
   1  -4  11       11.20        9.80      2.12 o 
   2  -4  11       44.02       34.23      4.11 o 
   3  -4  11       10.28        5.10      4.35 o 
   4  -4  11        1.74        8.98      4.46 o 
   5  -4  11        3.55        4.12      3.14 o 
  -9  -3  11        3.35        4.61      3.09 o 
  -8  -3  11        0.95        7.40      5.86 o 
  -7  -3  11        0.94        2.13      1.39 o 
  -6  -3  11       10.44        6.55      3.68 o 
  -5  -3  11       18.74       14.01      4.37 o 
  -4  -3  11       39.39       35.63      4.47 o 
  -3  -3  11       55.11       67.15      8.16 o 
  -2  -3  11       20.61       18.57      4.03 o 
  -1  -3  11       88.45       88.58      5.67 o 
   0  -3  11       20.98       14.87      2.87 o 
   1  -3  11       30.93       44.65      4.23 o 
   2  -3  11        9.94        9.11      2.49 o 
   3  -3  11       36.87       37.09      4.68 o 
   4  -3  11       14.61       14.53      4.01 o 
   5  -3  11        4.38        5.34      3.82 o 
   6  -3  11        1.10        0.00      3.28 o 
 -10  -2  11        1.44        3.37      2.80 o 
  -9  -2  11        1.82        5.29      2.98 o 
  -8  -2  11        5.98        4.16      4.19 o 
  -7  -2  11        8.46        7.76      2.01 o 
  -6  -2  11       81.39       68.44      8.51 o 
  -5  -2  11       69.40       67.38      3.74 o 
  -4  -2  11       24.43       24.83      2.97 o 
  -3  -2  11       67.31       72.35     10.29 o 
  -2  -2  11       68.37       71.65      6.21 o 
  -1  -2  11       15.43       20.25      2.57 o 
   0  -2  11       19.86       22.22      2.52 o 
   1  -2  11       96.17       99.46      4.97 o 
   2  -2  11       77.47       83.63      7.82 o 
   3  -2  11       24.71       22.62      4.64 o 
   4  -2  11        8.71        6.31      5.66 o 
   5  -2  11        3.72        8.13      4.16 o 
   6  -2  11        0.89        8.76      3.61 o 
 -10  -1  11        7.73        5.61      2.64 o 
  -9  -1  11        4.02        1.48      3.80 o 
  -8  -1  11       33.89       32.05      6.99 o 
  -7  -1  11        0.50        0.00      1.66 o 
  -6  -1  11       41.06       32.65      3.21 o 
  -5  -1  11       20.46       17.58      2.48 o 
  -4  -1  11        1.41        4.80      1.95 o 
  -3  -1  11       12.97        9.99      2.79 o 
  -2  -1  11       14.49       14.64      2.59 o 
  -1  -1  11       46.88       48.40      3.87 o 
   0  -1  11       37.31       42.23      3.36 o 
   1  -1  11      464.49      494.11     13.03 o 
   2  -1  11       15.12        8.95      5.74 o 
   3  -1  11       78.39       83.48      7.47 o 
   4  -1  11       14.98       13.64      4.28 o 
   5  -1  11       11.41       14.31      3.54 o 
   6  -1  11        1.67        0.00      3.66 o 
 -10   0  11        1.84        3.95      5.06 o 
  -9   0  11        0.17        1.69      1.25 o 
  -8   0  11       27.39       15.32      7.50 o 
  -7   0  11        2.10        8.76      2.28 o 
  -6   0  11        2.77        1.98      1.57 o 
  -5   0  11        9.16        9.79      2.66 o 
  -4   0  11       40.61       43.09      4.07 o 
  -3   0  11      154.11      172.23     20.37 o 
  -2   0  11       10.74       10.16      2.13 o 
  -1   0  11      217.34      251.69      8.08 o 
   0   0  11       19.84       17.45      2.17 o 
   1   0  11       33.20       30.58      2.46 o 
   2   0  11       17.59       18.17      4.58 o 
   3   0  11       46.72       47.35      6.51 o 
   4   0  11        2.83        1.04      2.35 o 
   5   0  11        0.23        1.55      5.01 o 
   6   0  11        0.12        0.00      5.45 o 
 -10   1  11        3.04        3.26      2.48 o 
  -9   1  11        9.50        3.77      2.43 o 
  -8   1  11        2.50        3.34      2.01 o 
  -7   1  11        2.98        4.14      1.36 o 
  -6   1  11       28.15       25.23      3.79 o 
  -5   1  11        1.56        4.03      1.45 o 
  -4   1  11        1.72        2.78      2.39 o 
  -3   1  11       16.90       17.21      3.28 o 
  -2   1  11        5.10        2.79      2.44 o 
  -1   1  11       26.46       29.05      3.01 o 
   0   1  11       45.47       41.41      4.01 o 
   1   1  11      335.99      360.86     20.14 o 
   2   1  11        3.39        2.55      3.16 o 
   3   1  11       30.06       35.30      6.26 o 
   4   1  11        4.23        4.86      2.81 o 
   5   1  11        0.83        3.52      2.08 o 
   6   1  11        3.72        2.24      6.19 o 
  -9   2  11        4.91        3.78      3.61 o 
  -8   2  11       14.69       13.24      3.84 o 
  -7   2  11        4.07        4.46      4.94 o 
  -6   2  11       27.82       25.11      5.66 o 
  -5   2  11       40.86       38.10      4.90 o 
  -4   2  11        0.35        3.98      2.65 o 
  -3   2  11        4.32        4.41      1.53 o 
  -2   2  11       45.38       46.38      5.03 o 
  -1   2  11        2.21        2.92      1.18 o 
   0   2  11       58.87       56.61      4.50 o 
   1   2  11        3.48        1.06      1.97 o 
   2   2  11        7.33        4.35      3.31 o 
   3   2  11        6.64        7.32      3.60 o 
   4   2  11        3.15        5.33      5.12 o 
   5   2  11        0.82        4.95      2.85 o 
  -9   3  11        5.67        4.16      2.61 o 
  -8   3  11        7.50        7.83      3.21 o 
  -7   3  11        6.93        7.48      2.94 o 
  -6   3  11        3.10        0.30      3.62 o 
  -5   3  11       66.57       83.68     34.89 o 
  -4   3  11       12.81       11.05      1.90 o 
  -3   3  11      101.60      116.97      6.72 o 
  -2   3  11       24.64       22.74      3.75 o 
  -1   3  11       42.57       46.01      4.56 o 
   0   3  11       15.96       15.09      3.31 o 
   1   3  11       41.64       35.03      5.82 o 
   2   3  11        4.75        6.25      3.02 o 
   3   3  11        1.74        7.18      5.27 o 
   4   3  11        3.45        6.26      2.77 o 
   5   3  11        2.80        5.13      3.56 o 
  -9   4  11        0.98        4.72      2.26 o 
  -8   4  11        9.49       18.37     13.76 o 
  -7   4  11        2.25        5.52      4.09 o 
  -6   4  11       21.89       28.41      5.18 o 
  -5   4  11       36.80       43.67      5.66 o 
  -4   4  11       86.40       97.11      7.91 o 
  -3   4  11      104.92      100.31      8.41 o 
  -2   4  11       14.52        7.42      2.48 o 
  -1   4  11      131.88      124.25      9.21 o 
   0   4  11       34.67       26.73      3.86 o 
   1   4  11        3.72        4.99      3.72 o 
   2   4  11        3.06        4.64      3.16 o 
   3   4  11        7.80        8.72      3.59 o 
   4   4  11        2.16        4.18      2.57 o 
  -8   5  11       10.06       19.63      5.73 o 
  -7   5  11       11.35       10.80      3.63 o 
  -6   5  11       25.50       27.20      5.63 o 
  -5   5  11        1.61        5.11      1.89 o 
  -4   5  11       74.70       78.85      8.40 o 
  -3   5  11       99.38      109.84      9.72 o 
  -2   5  11       93.30      103.94     11.62 o 
  -1   5  11       47.43       46.51      4.35 o 
   0   5  11        9.39        7.95      2.41 o 
   1   5  11        1.12        4.90      3.04 o 
   2   5  11        3.06        5.43      5.45 o 
   3   5  11        1.89        0.00      2.53 o 
   4   5  11        0.99        1.92      2.54 o 
  -7   6  11        2.93        5.77      3.30 o 
  -6   6  11        0.37        4.89      3.99 o 
  -5   6  11        5.77        6.33      2.75 o 
  -4   6  11        6.07        6.80      3.30 o 
  -3   6  11       29.82       28.85      5.21 o 
  -2   6  11        1.62        1.28      2.62 o 
  -1   6  11        2.93        3.44      3.02 o 
   0   6  11        3.40        4.04      1.73 o 
   1   6  11        0.96        1.99      2.66 o 
   2   6  11        1.74        2.56      2.28 o 
   3   6  11        0.77        1.93      2.77 o 
  -6   7  11        3.07        4.31      6.70 o 
  -5   7  11        7.69        9.12      5.21 o 
  -4   7  11        4.88        5.31      3.96 o 
  -3   7  11       14.12       15.19      5.23 o 
  -2   7  11        1.98        3.77      3.53 o 
  -1   7  11        1.45        3.49      3.05 o 
   0   7  11        2.67        3.50      4.70 o 
   1   7  11        2.42       12.00      3.77 o 
  -3   8  11        6.14        0.36      3.74 o 
  -2   8  11        4.55        5.16      3.35 o 
  -1   8  11        3.48        3.06      3.56 o 
  -3  -9  12        3.48        5.03      2.01 o 
  -2  -9  12        0.23        8.69      2.31 o 
  -1  -9  12        0.17        5.68      5.73 o 
   0  -9  12       10.77       13.24      5.46 o 
  -5  -8  12        2.81        6.31      3.06 o 
  -4  -8  12        3.25        6.06      3.34 o 
  -3  -8  12        7.25       10.33      4.32 o 
  -2  -8  12        6.69        2.72      2.99 o 
  -1  -8  12       21.66       24.32      4.98 o 
   0  -8  12        0.46        3.38      2.80 o 
   1  -8  12        1.00        2.30      3.28 o 
   2  -8  12        2.42        2.51      2.35 o 
  -7  -7  12       21.01       16.55      7.62 o 
  -6  -7  12        6.10        4.45      4.36 o 
  -5  -7  12       12.36        8.71      5.57 o 
  -4  -7  12       20.84       19.83      5.27 o 
  -3  -7  12        3.47        4.60      1.82 o 
  -2  -7  12        2.13        0.00      2.20 o 
  -1  -7  12        7.62       10.97      2.97 o 
   0  -7  12        5.11        1.60      4.61 o 
   1  -7  12        3.29        7.44      4.64 o 
   2  -7  12        5.20        3.49      2.44 o 
   3  -7  12        0.94        2.77      2.59 o 
  -8  -6  12        0.32        6.09      4.22 o 
  -7  -6  12       21.14       32.95     14.42 o 
  -6  -6  12       11.98        7.27      3.35 o 
  -5  -6  12        7.33        3.86      4.05 o 
  -4  -6  12        0.93        2.42      5.09 o 
  -3  -6  12       14.76       14.43      4.97 o 
  -2  -6  12        5.83        5.71      3.01 o 
  -1  -6  12       23.97       25.90      6.91 o 
   0  -6  12        2.00        1.11      2.13 o 
   1  -6  12        5.52        4.77      3.08 o 
   2  -6  12        0.91        1.95      1.57 o 
   3  -6  12        0.50        0.00      2.63 o 
   4  -6  12        0.12        5.53      3.14 o 
  -8  -5  12       17.78       10.82      3.44 o 
  -7  -5  12        0.12        5.54      2.58 o 
  -6  -5  12        1.67        6.22      3.31 o 
  -5  -5  12       10.64        9.54      3.85 o 
  -4  -5  12        5.01        2.65      2.97 o 
  -3  -5  12        1.58        3.11      2.77 o 
  -2  -5  12        3.06        2.08      2.30 o 
  -1  -5  12       15.79       10.58      3.36 o 
   0  -5  12       34.00       33.07      5.59 o 
   1  -5  12       15.58       10.08      2.12 o 
   2  -5  12        5.72        4.79      3.10 o 
   3  -5  12        6.76       10.45      3.54 o 
   4  -5  12        0.84        0.68      2.72 o 
  -9  -4  12        3.27        3.40      2.25 o 
  -8  -4  12       10.12        6.37      2.84 o 
  -7  -4  12        1.71        5.36      2.51 o 
  -6  -4  12       51.62       60.46      7.05 o 
  -5  -4  12       16.59       15.26      4.59 o 
  -4  -4  12       84.75       93.23      8.45 o 
  -3  -4  12       32.60       31.64      5.26 o 
  -2  -4  12       99.52      101.78      8.34 o 
  -1  -4  12      333.66      351.66     14.77 o 
   0  -4  12       37.37       37.75      3.48 o 
   1  -4  12       34.79       34.31      4.70 o 
   2  -4  12        3.34        5.52      3.52 o 
   3  -4  12        1.14        3.44      3.00 o 
   4  -4  12        0.25        3.26      6.60 o 
   5  -4  12        7.22       10.75      5.98 o 
  -9  -3  12        8.22        5.73      3.52 o 
  -8  -3  12        3.67        2.08      1.89 o 
  -7  -3  12        8.34        8.56      3.77 o 
  -6  -3  12        7.18        8.23      3.32 o 
  -5  -3  12       79.04       87.77      8.24 o 
  -4  -3  12        2.69        2.25      1.56 o 
  -3  -3  12      215.59      237.19     30.15 o 
  -2  -3  12       39.45       37.98      4.41 o 
  -1  -3  12       29.13       29.55      3.67 o 
   0  -3  12      139.62      129.33      7.15 o 
   1  -3  12       50.20       43.14      3.73 o 
   2  -3  12        6.35        5.80      2.83 o 
   3  -3  12        0.78        4.03      3.73 o 
   4  -3  12        0.15        2.47      3.06 o 
   5  -3  12        0.44        1.48      3.08 o 
  -9  -2  12        3.19        5.19      2.60 o 
  -8  -2  12       12.37       10.69      4.55 o 
  -7  -2  12        4.18        4.51      2.60 o 
  -6  -2  12       33.54       32.72      6.13 o 
  -5  -2  12       12.64       11.84      2.00 o 
  -4  -2  12        1.83        3.48      1.51 o 
  -3  -2  12       17.90       21.58      3.46 o 
  -2  -2  12       32.05       29.23      3.48 o 
  -1  -2  12       13.43       12.49      3.19 o 
   0  -2  12        8.99        9.61      3.99 o 
   1  -2  12        3.92        3.39      1.39 o 
   2  -2  12        0.61        1.34      2.26 o 
   3  -2  12        3.90        6.03      3.08 o 
   4  -2  12        1.31        1.16      2.50 o 
   5  -2  12        0.69        4.50      3.80 o 
  -9  -1  12        4.70        6.47      2.09 o 
  -8  -1  12        1.37        2.30      1.53 o 
  -7  -1  12        3.19        2.54      2.12 o 
  -6  -1  12       16.67       16.56      2.69 o 
  -5  -1  12        4.81        2.77      2.10 o 
  -4  -1  12        3.40        1.94      1.65 o 
  -3  -1  12       36.57       31.49      4.19 o 
  -2  -1  12        3.52        4.24      2.09 o 
  -1  -1  12        2.37        5.04      1.96 o 
   0  -1  12       14.13       13.60      2.51 o 
   1  -1  12      113.99      102.88      5.62 o 
   2  -1  12       21.43       19.99      3.84 o 
   3  -1  12        1.59        1.84      2.32 o 
   4  -1  12        2.12        0.00      2.08 o 
   5  -1  12        3.70        4.94      3.92 o 
  -9   0  12        5.87        3.92      5.15 o 
  -8   0  12        9.24        7.80      2.29 o 
  -7   0  12       24.51       22.52      3.03 o 
  -6   0  12       25.47       23.86      3.33 o 
  -5   0  12       19.99       19.93      3.29 o 
  -4   0  12      129.64      147.07      7.07 o 
  -3   0  12       13.18       11.26      2.75 o 
  -2   0  12       10.00        8.55      2.81 o 
  -1   0  12      338.37      379.47     13.49 o 
   0   0  12        1.22        2.32      2.34 o 
   1   0  12      124.93      109.82      8.54 o 
   2   0  12        3.69        1.43      3.53 o 
   3   0  12       13.48        9.83      2.85 o 
   4   0  12       14.95       19.02      4.50 o 
   5   0  12        0.93        2.51      3.57 o 
  -9   1  12        0.12        0.00      4.31 o 
  -8   1  12       14.61        9.31      2.91 o 
  -7   1  12        6.70        6.39      1.53 o 
  -6   1  12        7.35        6.13      3.89 o 
  -5   1  12       25.57       19.38      3.25 o 
  -4   1  12        2.97        1.62      3.03 o 
  -3   1  12       88.15       90.34      8.99 o 
  -2   1  12       21.05       21.36      2.93 o 
  -1   1  12       44.94       45.65      3.80 o 
   0   1  12       86.01       87.41      5.30 o 
   1   1  12       43.94       48.01      5.94 o 
   2   1  12       47.69       43.83      6.52 o 
   3   1  12       11.58       11.59      5.80 o 
   4   1  12        5.55        8.04      3.53 o 
   5   1  12        1.07        0.00      3.89 o 
  -9   2  12       10.38        8.61      3.09 o 
  -8   2  12        4.53        9.36      2.95 o 
  -7   2  12       27.67       34.14      5.41 o 
  -6   2  12       14.06       14.73      4.38 o 
  -5   2  12        3.81        2.99      1.73 o 
  -4   2  12       19.92       23.93      3.04 o 
  -3   2  12       27.09       26.75      9.60 o 
  -2   2  12       31.05       32.78      3.31 o 
  -1   2  12       92.18      104.70      7.16 o 
   0   2  12        0.72        1.21      2.33 o 
   1   2  12        0.81        0.00      2.82 o 
   2   2  12        2.24        4.59      3.90 o 
   3   2  12        2.43        5.82      3.28 o 
   4   2  12        2.84        5.80      3.92 o 
   5   2  12        4.92       13.23     10.62 o 
  -9   3  12        1.17        7.65      4.12 o 
  -8   3  12        5.19        6.10      3.83 o 
  -7   3  12       19.20       21.17      4.05 o 
  -6   3  12       18.99       15.28      5.43 o 
  -5   3  12       21.86       30.38      5.35 o 
  -4   3  12        9.88        7.78      1.65 o 
  -3   3  12      102.30      101.99     13.52 o 
  -2   3  12       16.31       12.10      2.08 o 
  -1   3  12       66.48       64.03      6.35 o 
   0   3  12       14.74       13.56      2.39 o 
   1   3  12        6.45        3.45      3.96 o 
   2   3  12        0.95        0.87      2.15 o 
   3   3  12       12.58       13.35      4.70 o 
   4   3  12        1.69        3.86      5.60 o 
  -8   4  12        1.52        6.58      5.36 o 
  -7   4  12        4.30        6.73      3.52 o 
  -6   4  12       24.76       23.51     13.55 o 
  -5   4  12        9.47        8.19      5.34 o 
  -4   4  12       27.81       27.74      4.12 o 
  -3   4  12        2.67        3.28      2.67 o 
  -2   4  12      102.78      122.19      9.51 o 
  -1   4  12        0.31        2.53      1.70 o 
   0   4  12        0.31        0.00      2.26 o 
   1   4  12        4.33        6.36      3.40 o 
   2   4  12        4.50        5.92      6.46 o 
   3   4  12        0.26        4.49      3.33 o 
   4   4  12        1.43        7.70      3.18 o 
  -7   5  12        4.66        6.21      2.47 o 
  -6   5  12        0.37        2.71      3.68 o 
  -5   5  12        9.39        8.39      4.32 o 
  -4   5  12        4.40        7.68      2.87 o 
  -3   5  12       55.58       61.74      6.78 o 
  -2   5  12        1.12        0.00      2.89 o 
  -1   5  12        7.96        4.00      2.45 o 
   0   5  12       10.08        7.84      2.05 o 
   1   5  12       14.57       23.52      7.45 o 
   2   5  12        0.83        2.96      3.58 o 
   3   5  12        1.31        4.62      3.16 o 
  -6   6  12       17.74       16.52     10.11 o 
  -5   6  12       32.60       30.38     14.35 o 
  -4   6  12        3.00        3.15      3.25 o 
  -3   6  12        8.15        6.72      3.04 o 
  -2   6  12        2.26        0.00      2.50 o 
  -1   6  12        1.71        4.49      3.56 o 
   0   6  12        2.26        8.77      5.27 o 
   1   6  12        1.16        6.56      3.23 o 
   2   6  12        1.47        1.14      2.86 o 
  -5   7  12        2.58        5.89      3.42 o 
  -4   7  12        0.01        1.53      3.06 o 
  -3   7  12        5.94        7.72      3.21 o 
  -2   7  12        4.33        1.36      2.73 o 
  -1   7  12        4.02        6.13      5.09 o 
   0   7  12        7.52       16.91     10.98 o 
  -5  -8  13        5.10        7.18      3.79 o 
  -4  -8  13        1.38        0.00      3.38 o 
  -3  -8  13        0.85        1.31      2.31 o 
  -2  -8  13        2.28        6.10      2.31 o 
  -1  -8  13       27.71       27.68     10.47 o 
   0  -8  13        6.80        6.03      2.44 o 
   1  -8  13        3.07        7.02      4.32 o 
  -6  -7  13       11.55       10.59      3.98 o 
  -5  -7  13        1.33        0.00      5.45 o 
  -4  -7  13        4.63        4.61      1.87 o 
  -3  -7  13        7.69        7.38      7.81 o 
  -2  -7  13        2.20        6.44      2.88 o 
  -1  -7  13        2.19        5.54      3.63 o 
   0  -7  13        4.40       10.17      3.53 o 
   1  -7  13       19.58       15.64      7.46 o 
   2  -7  13        5.99        4.40      3.89 o 
  -7  -6  13        0.05        0.00      4.79 o 
  -6  -6  13        0.54        0.00      3.31 o 
  -5  -6  13        7.84        5.14      2.58 o 
  -4  -6  13        9.77       17.17      4.09 o 
  -3  -6  13       33.65       41.11      8.26 o 
  -2  -6  13        2.71        4.39      2.45 o 
  -1  -6  13        5.62        3.69      2.95 o 
   0  -6  13        1.79        0.00      2.39 o 
   1  -6  13        3.82        3.89      4.53 o 
   2  -6  13       10.32       11.40      5.46 o 
   3  -6  13        4.33        3.13      2.56 o 
  -8  -5  13        6.03        9.20      5.09 o 
  -7  -5  13        8.77       11.94      5.27 o 
  -6  -5  13       12.67       14.58      4.05 o 
  -5  -5  13       12.29       13.15      4.02 o 
  -4  -5  13       25.17       28.17      4.65 o 
  -3  -5  13      116.03      117.73     11.18 o 
  -2  -5  13       36.14       38.03      6.82 o 
  -1  -5  13       61.57       63.49      6.76 o 
   0  -5  13        1.59        3.09      1.52 o 
   1  -5  13        2.35        4.28      1.28 o 
   2  -5  13        3.52        3.02      3.02 o 
   3  -5  13        1.65        1.25      2.87 o 
   4  -5  13        0.39        2.61      2.82 o 
  -8  -4  13        1.60        5.63      2.71 o 
  -7  -4  13        7.48        5.69      3.34 o 
  -6  -4  13       10.77       10.00      3.60 o 
  -5  -4  13       59.34       58.18      6.67 o 
  -4  -4  13       31.05       28.36      6.61 o 
  -3  -4  13      114.25      119.48     20.14 o 
  -2  -4  13        6.64        7.36      3.11 o 
  -1  -4  13       41.42       34.47      4.24 o 
   0  -4  13       15.06       13.40      2.40 o 
   1  -4  13        5.17        5.31      1.81 o 
   2  -4  13        8.43        6.92      2.06 o 
   3  -4  13        6.87        8.08      4.46 o 
   4  -4  13        1.12        2.81      3.89 o 
  -9  -3  13        1.12        4.78      2.57 o 
  -8  -3  13        5.28        3.69      1.73 o 
  -7  -3  13        7.42        5.17      7.53 o 
  -6  -3  13        2.77        5.54      2.79 o 
  -5  -3  13       13.98       10.40      2.81 o 
  -4  -3  13        3.35        5.51      4.61 o 
  -3  -3  13       17.02        9.24      3.08 o 
  -2  -3  13       22.02       17.59      3.46 o 
  -1  -3  13       47.37       48.89      4.72 o 
   0  -3  13        5.73        5.01      1.79 o 
   1  -3  13        8.66        2.84      2.88 o 
   2  -3  13        2.65        0.00      3.50 o 
   3  -3  13       13.06       18.33      4.14 o 
   4  -3  13        2.10        3.97      3.96 o 
  -9  -2  13        5.86        7.79      3.55 o 
  -8  -2  13        0.14        4.01      3.41 o 
  -7  -2  13       28.72       31.09      7.38 o 
  -6  -2  13       19.13       20.94      4.23 o 
  -5  -2  13        2.38        3.49      2.48 o 
  -4  -2  13       23.94       25.21      2.54 o 
  -3  -2  13       12.78       10.12      2.53 o 
  -2  -2  13       60.43       54.08      5.13 o 
  -1  -2  13      177.78      191.80     10.73 o 
   0  -2  13        4.89        5.99      1.29 o 
   1  -2  13        0.22        0.00      2.63 o 
   2  -2  13        5.07        8.31      3.09 o 
   3  -2  13        0.32        1.59      3.28 o 
   4  -2  13        3.33        7.96      5.15 o 
  -9  -1  13        2.33        2.30      1.24 o 
  -8  -1  13        6.43        7.18      3.41 o 
  -7  -1  13        0.89        3.14      2.45 o 
  -6  -1  13        3.62        2.69      1.50 o 
  -5  -1  13       23.58       22.24      2.95 o 
  -4  -1  13        8.18       13.72      2.85 o 
  -3  -1  13       65.10       70.44     12.61 o 
  -2  -1  13       49.18       40.79      4.44 o 
  -1  -1  13       98.25       90.29      6.63 o 
   0  -1  13       12.87       11.37      1.85 o 
   1  -1  13        1.20        0.00      2.03 o 
   2  -1  13       22.91       20.97      4.94 o 
   3  -1  13        3.93        2.00      2.31 o 
   4  -1  13        0.39        0.00      3.25 o 
  -9   0  13        0.53        1.71      4.79 o 
  -8   0  13       17.68        7.48      3.86 o 
  -7   0  13        2.35        4.09      2.67 o 
  -6   0  13        7.53        5.85      2.41 o 
  -5   0  13      105.22      129.87     13.44 o 
  -4   0  13       26.55       29.79      3.38 o 
  -3   0  13       63.31       66.14      5.93 o 
  -2   0  13        8.49        6.32      1.82 o 
  -1   0  13       29.68       21.83      2.89 o 
   0   0  13        2.54        3.33      1.24 o 
   1   0  13       50.08       51.10      6.23 o 
   2   0  13        0.35        4.39      2.11 o 
   3   0  13        0.70        1.89      6.18 o 
   4   0  13        0.06        6.05      4.82 o 
  -9   1  13        2.44        4.34      2.81 o 
  -8   1  13        6.61        6.01      3.59 o 
  -7   1  13        0.86        3.51      1.38 o 
  -6   1  13       13.61       11.12      1.86 o 
  -5   1  13       49.43       53.81      5.56 o 
  -4   1  13        5.37        4.47      1.56 o 
  -3   1  13       60.45       61.29      6.51 o 
  -2   1  13       22.91       21.49      2.83 o 
  -1   1  13       73.85       70.45      5.55 o 
   0   1  13        9.41        4.25      2.43 o 
   1   1  13        0.60        0.00      4.40 o 
   2   1  13        2.62        5.32      2.53 o 
   3   1  13        1.90        0.46      2.29 o 
   4   1  13        1.06        6.31      7.61 o 
  -9   2  13        0.19        4.66      3.40 o 
  -8   2  13        0.63        2.69      2.27 o 
  -7   2  13       10.55       10.62      3.47 o 
  -6   2  13        3.02       10.21      3.44 o 
  -5   2  13       35.87       38.82      8.28 o 
  -4   2  13       10.78        6.97      1.42 o 
  -3   2  13       14.64       16.50      3.86 o 
  -2   2  13      107.35      109.18      6.49 o 
  -1   2  13       31.16       40.41      8.74 o 
   0   2  13        8.29        8.22      3.01 o 
   1   2  13        0.73        5.08      4.02 o 
   2   2  13       10.09       10.10      4.17 o 
   3   2  13        1.76        4.78      3.10 o 
   4   2  13        5.93        3.54      2.31 o 
  -8   3  13        9.74       11.25      4.05 o 
  -7   3  13        8.95        7.56      3.80 o 
  -6   3  13       26.68       31.04      7.27 o 
  -5   3  13       14.80       20.43      4.46 o 
  -4   3  13        6.10        9.80      4.34 o 
  -3   3  13       33.31       33.25      3.33 o 
  -2   3  13       17.91       13.19      2.78 o 
  -1   3  13        5.92        3.27      1.87 o 
   0   3  13        5.67        8.74      4.12 o 
   1   3  13        0.00        2.55      6.13 o 
   2   3  13       13.60       15.41      5.31 o 
   3   3  13        6.33        5.71      2.21 o 
  -8   4  13       11.05        4.58      9.29 o 
  -7   4  13       10.41        7.88      4.43 o 
  -6   4  13       17.49       19.00      5.61 o 
  -5   4  13       19.76       18.99      6.15 o 
  -4   4  13       36.95       40.14     16.46 o 
  -3   4  13       78.52       87.28     10.02 o 
  -2   4  13        1.31        1.90      2.09 o 
  -1   4  13        0.06        3.28      1.78 o 
   0   4  13        6.66        9.22      4.12 o 
   1   4  13        9.26        7.20      3.07 o 
   2   4  13        4.01        6.02      3.42 o 
   3   4  13        9.42       12.42      7.66 o 
  -7   5  13       14.87       17.92      8.44 o 
  -6   5  13       18.17       20.10     10.08 o 
  -5   5  13       18.58       16.07      4.31 o 
  -4   5  13       14.95       14.36      5.40 o 
  -3   5  13        0.76        3.32      2.44 o 
  -2   5  13        0.10        0.00      3.08 o 
  -1   5  13        6.15        5.62      2.02 o 
   0   5  13        1.69        2.72      1.93 o 
   1   5  13        5.84       10.14      5.66 o 
   2   5  13        0.48        3.92      4.40 o 
  -5   6  13       26.32       32.05      5.24 o 
  -4   6  13        0.56        7.73      2.83 o 
  -3   6  13        0.62        4.06      2.30 o 
  -2   6  13        3.10        5.99      2.06 o 
  -1   6  13        0.86        1.32      1.77 o 
  -3  -8  14        7.02        9.20      3.77 o 
  -2  -8  14        1.61        3.43      5.71 o 
  -1  -8  14       10.29       14.83      6.28 o 
  -5  -7  14        2.27        4.72      2.55 o 
  -4  -7  14        3.00        8.03      2.84 o 
  -3  -7  14       16.04       24.18     16.25 o 
  -2  -7  14        0.74        3.86      4.22 o 
  -1  -7  14        3.03        5.57      2.28 o 
   0  -7  14        1.69        3.14      5.42 o 
   1  -7  14        0.22        5.30      2.48 o 
  -6  -6  14        2.62        1.82      4.11 o 
  -5  -6  14        4.38        2.96      2.77 o 
  -4  -6  14        0.80        6.95      2.91 o 
  -3  -6  14        7.78       10.51      2.72 o 
  -2  -6  14        1.73        6.12      2.12 o 
  -1  -6  14        0.92        1.50      3.17 o 
   0  -6  14        4.78        4.40      2.83 o 
   1  -6  14        0.14        1.78      2.11 o 
   2  -6  14        0.38        0.00      4.97 o 
  -7  -5  14        4.02        6.77      2.62 o 
  -6  -5  14        0.28        1.01      3.48 o 
  -5  -5  14        7.72        3.72      3.98 o 
  -4  -5  14        8.73        9.94      3.33 o 
  -3  -5  14       55.28       62.35      7.27 o 
  -2  -5  14        3.02        7.86      3.13 o 
  -1  -5  14        3.03        0.21      2.73 o 
   0  -5  14        8.28        9.46      3.11 o 
   1  -5  14        5.84        0.80      2.12 o 
   2  -5  14        1.39        4.99      3.58 o 
   3  -5  14        1.04        4.26      2.72 o 
  -8  -4  14        7.58        6.46      3.11 o 
  -7  -4  14        5.51        3.38      3.32 o 
  -6  -4  14       12.26        8.99      3.84 o 
  -5  -4  14        9.93        7.43      2.97 o 
  -4  -4  14       38.64       39.93      6.07 o 
  -3  -4  14       22.09       30.74      5.31 o 
  -2  -4  14       46.47       40.74      6.02 o 
  -1  -4  14        4.53        3.14      1.76 o 
   0  -4  14        5.19        6.01      1.55 o 
   1  -4  14        0.08        1.37      1.80 o 
   2  -4  14        1.84        3.60      2.48 o 
   3  -4  14        1.54        1.82      2.45 o 
  -8  -3  14       15.42       10.24      4.34 o 
  -7  -3  14       15.63        8.00      2.31 o 
  -6  -3  14       42.60       40.46      6.62 o 
  -5  -3  14       65.77       58.44      6.42 o 
  -4  -3  14       12.71        9.64      3.29 o 
  -3  -3  14      108.02      129.18      8.93 o 
  -2  -3  14       23.72       19.73      5.81 o 
  -1  -3  14       11.07        8.43      2.03 o 
   0  -3  14        5.16        3.27      1.02 o 
   1  -3  14        0.98        4.24      5.80 o 
   2  -3  14        3.50        6.78      3.38 o 
   3  -3  14        3.18        4.01      2.36 o 
  -8  -2  14        0.21        3.37      1.69 o 
  -7  -2  14        4.67        6.02      2.59 o 
  -6  -2  14        6.55        7.27      3.29 o 
  -5  -2  14       57.36       60.41      6.71 o 
  -4  -2  14        7.13        3.48      2.09 o 
  -3  -2  14        0.33        3.58      1.38 o 
  -2  -2  14       29.93       26.47      3.64 o 
  -1  -2  14       13.59       13.64      2.14 o 
   0  -2  14        2.77        1.71      1.32 o 
   1  -2  14        0.35        2.34      4.29 o 
   2  -2  14        6.68        6.11      2.68 o 
   3  -2  14        7.19        8.12      3.46 o 
   4  -2  14        5.46        9.93      4.25 o 
  -9  -1  14        1.63        7.93      5.42 o 
  -8  -1  14        4.49        1.35      1.71 o 
  -7  -1  14       16.98       12.36      5.06 o 
  -6  -1  14       11.81        9.75      2.62 o 
  -5  -1  14       13.01       14.15      2.48 o 
  -4  -1  14        1.12        2.92      1.51 o 
  -3  -1  14       53.02       53.80      5.87 o 
  -2  -1  14        7.35        4.99      2.38 o 
  -1  -1  14       33.26       24.37      3.17 o 
   0  -1  14        7.60        5.54      1.60 o 
   1  -1  14        2.18        3.96      2.51 o 
   2  -1  14        1.01        8.66      3.02 o 
   3  -1  14        6.34       22.37     14.27 o 
   4  -1  14        0.00        4.32      2.62 o 
  -9   0  14        3.59        8.74      7.15 o 
  -8   0  14        0.07        4.46      5.45 o 
  -7   0  14        3.19        5.04      1.89 o 
  -6   0  14        0.34        1.90      1.44 o 
  -5   0  14        9.99        8.63      2.25 o 
  -4   0  14       94.24       99.84      6.95 o 
  -3   0  14       34.37       34.73      5.62 o 
  -2   0  14       38.46       35.00      4.48 o 
  -1   0  14       14.29       12.98      2.38 o 
   0   0  14       29.60       32.05      6.88 o 
   1   0  14       23.81       15.71      4.34 o 
   2   0  14        0.01        0.00      3.00 o 
   3   0  14        0.01        2.97      2.99 o 
   4   0  14        1.18        5.29      3.53 o 
  -8   1  14       11.12       11.91      4.28 o 
  -7   1  14       16.38       18.05      5.27 o 
  -6   1  14        9.51        8.14      2.27 o 
  -5   1  14       36.25       38.52      4.77 o 
  -4   1  14        9.90        4.94      2.84 o 
  -3   1  14       30.41       30.42      5.23 o 
  -2   1  14       14.79       14.92      2.50 o 
  -1   1  14       32.48       27.37      3.47 o 
   0   1  14       19.88       14.99      3.74 o 
   1   1  14        6.92        6.39      3.12 o 
   2   1  14        0.57        4.53      3.66 o 
   3   1  14        1.27        2.48      1.95 o 
  -8   2  14        2.46        4.01      7.29 o 
  -7   2  14        8.32        9.17      3.25 o 
  -6   2  14        2.59        6.06      3.84 o 
  -5   2  14        4.66        3.26      2.68 o 
  -4   2  14       23.62       31.31      5.88 o 
  -3   2  14       11.07       10.98      2.98 o 
  -2   2  14       10.68        9.04      1.57 o 
  -1   2  14        0.19        1.72      1.96 o 
   0   2  14        0.25        0.00      3.09 o 
   1   2  14        1.24        2.34      2.42 o 
   2   2  14       14.77       15.29      9.32 o 
   3   2  14        2.85        6.64      7.35 o 
  -8   3  14        3.36        3.69      2.85 o 
  -7   3  14        8.04        6.57      2.16 o 
  -6   3  14       11.66        8.88      2.89 o 
  -5   3  14       36.51       42.47      6.87 o 
  -4   3  14        6.11        8.34      3.11 o 
  -3   3  14       16.22       22.30      3.36 o 
  -2   3  14        0.98        2.06      3.36 o 
  -1   3  14       11.03        7.27      2.91 o 
   0   3  14        4.70        6.79      5.39 o 
   1   3  14        0.86        3.39      4.37 o 
   2   3  14        0.92        0.00      3.35 o 
  -7   4  14       12.72       13.87      6.22 o 
  -6   4  14        0.20        1.06      2.46 o 
  -5   4  14       45.34       49.65      7.85 o 
  -4   4  14        4.76        4.88      2.83 o 
  -3   4  14       11.36       12.16      4.61 o 
  -2   4  14        0.83        1.72      3.74 o 
  -1   4  14        1.33        1.98      2.65 o 
   0   4  14        1.66        1.38      2.25 o 
   1   4  14        4.61        9.86      3.62 o 
   2   4  14        8.67        7.30      7.72 o 
  -6   5  14       11.65        9.82      5.69 o 
  -5   5  14        3.86       11.15      5.62 o 
  -4   5  14        1.45        5.19      3.44 o 
  -3   5  14        4.72        4.88      3.86 o 
  -2   5  14        4.83        6.24      2.62 o 
  -1   5  14        1.65        3.02      2.45 o 
   0   5  14        5.86        4.94      4.13 o 
  -4   6  14        1.88        2.53      3.28 o 
  -3   6  14        0.30        0.06      2.80 o 
  -2   6  14        0.18        0.04      6.87 o 
  -4  -7  15        2.69        5.15      5.18 o 
  -3  -7  15        8.59       10.22      3.58 o 
  -2  -7  15        6.07        6.08      2.95 o 
  -1  -7  15        9.42       10.31      5.01 o 
  -6  -6  15        3.79        1.51      3.53 o 
  -5  -6  15       23.41       19.94      7.14 o 
  -4  -6  15        1.29        6.45      4.21 o 
  -3  -6  15        0.53        7.88      3.69 o 
  -2  -6  15        2.74        1.94      4.13 o 
  -1  -6  15        2.57        2.28      2.01 o 
   0  -6  15        5.00        7.15      2.87 o 
   1  -6  15        0.48        0.00      3.05 o 
  -7  -5  15        7.37        9.49      4.05 o 
  -6  -5  15       34.91       37.03      7.31 o 
  -5  -5  15        2.70        7.42      2.88 o 
  -4  -5  15       12.24       11.77      3.93 o 
  -3  -5  15        3.75        2.51      3.11 o 
  -2  -5  15        2.14        5.77      5.09 o 
  -1  -5  15        3.74        0.00      3.08 o 
   0  -5  15        0.49        0.78      1.99 o 
   1  -5  15        6.63        1.97      2.84 o 
   2  -5  15        0.74        3.95      5.15 o 
  -7  -4  15        2.10        6.35      3.21 o 
  -6  -4  15        6.99        8.36      2.92 o 
  -5  -4  15       16.41       12.70      3.36 o 
  -4  -4  15        5.50        1.61      2.97 o 
  -3  -4  15       36.08       43.29      8.59 o 
  -2  -4  15        2.94        6.65      4.01 o 
  -1  -4  15        1.27        6.37      2.14 o 
   0  -4  15       13.97        8.88      2.48 o 
   1  -4  15       14.11       12.21      3.41 o 
   2  -4  15        1.95        2.72      3.08 o 
  -8  -3  15        0.04        0.00      3.00 o 
  -7  -3  15        3.22        2.78      1.98 o 
  -6  -3  15        0.81        4.83      2.38 o 
  -5  -3  15        9.87        9.81      2.53 o 
  -4  -3  15       30.00       39.85      6.48 o 
  -3  -3  15       19.73       20.68      5.23 o 
  -2  -3  15        9.08        6.05      1.82 o 
  -1  -3  15        5.87        4.20      1.56 o 
   0  -3  15        0.82        2.44      1.40 o 
   1  -3  15        2.50        1.87      6.16 o 
   2  -3  15        8.13        8.34      2.77 o 
   3  -3  15        6.59       10.62      5.89 o 
  -8  -2  15        5.38        4.76      1.90 o 
  -7  -2  15       14.40       12.62      4.49 o 
  -6  -2  15        5.74        6.63      3.10 o 
  -5  -2  15        0.15        3.55      4.80 o 
  -4  -2  15       32.87       41.87      6.07 o 
  -3  -2  15       26.62       20.51      3.92 o 
  -2  -2  15        0.54        1.50      1.19 o 
  -1  -2  15        4.15        6.67      1.79 o 
   0  -2  15        0.11        0.69      2.00 o 
   1  -2  15        1.42        1.85      2.08 o 
   2  -2  15        5.72        7.43      2.83 o 
   3  -2  15        1.92        6.20      5.15 o 
  -8  -1  15        2.49        1.29      2.13 o 
  -7  -1  15        3.52        1.36      1.45 o 
  -6  -1  15       19.84       29.71      8.29 o 
  -5  -1  15       14.79       17.06      7.81 o 
  -4  -1  15       36.25       43.57      4.08 o 
  -3  -1  15        0.67        2.98      1.50 o 
  -2  -1  15       14.27       14.90      3.46 o 
  -1  -1  15       14.38       12.97      3.47 o 
   0  -1  15       12.05       11.52      3.18 o 
   1  -1  15        0.15        2.70      1.97 o 
   2  -1  15        3.93        8.67      3.23 o 
   3  -1  15        0.54        1.82      2.48 o 
  -8   0  15       27.20       36.86      8.23 o 
  -7   0  15        9.85        4.20      1.76 o 
  -6   0  15       13.17        8.59      2.09 o 
  -5   0  15        2.71        5.02      1.82 o 
  -4   0  15       49.52       62.83      9.66 o 
  -3   0  15        2.54        3.20      1.96 o 
  -2   0  15       10.25       11.95      3.40 o 
  -1   0  15        2.32        4.17      1.58 o 
   0   0  15        2.68        3.82      2.84 o 
   1   0  15        0.01        0.00      2.97 o 
   2   0  15        0.04        1.70      4.02 o 
   3   0  15        0.89        0.77      6.78 o 
  -8   1  15        0.82        0.00      3.08 o 
  -7   1  15        8.11        5.33      2.16 o 
  -6   1  15       32.09       33.80      5.86 o 
  -5   1  15       11.21       11.90      2.13 o 
  -4   1  15       54.35       52.23      7.46 o 
  -3   1  15        0.01       11.98     15.95 o 
  -2   1  15       15.80       22.39      4.40 o 
  -1   1  15        1.59        1.87      1.49 o 
   0   1  15        4.70        9.79      3.11 o 
   1   1  15        1.37        5.11      3.11 o 
   2   1  15        1.67        0.48      3.17 o 
  -7   2  15       20.20       11.06      5.33 o 
  -6   2  15        2.01        4.41      5.42 o 
  -5   2  15       16.96       14.98      4.89 o 
  -4   2  15       13.24        9.72      2.19 o 
  -3   2  15       12.41        4.56      2.57 o 
  -2   2  15        3.63        2.94      1.49 o 
  -1   2  15        0.96        6.42      2.23 o 
   0   2  15        4.79        0.74      1.80 o 
   1   2  15        3.95        3.52      6.87 o 
   2   2  15        5.39        2.82      2.56 o 
  -7   3  15        5.38        5.13      5.36 o 
  -6   3  15        0.31        4.43      2.52 o 
  -5   3  15       16.18       16.61      4.37 o 
  -4   3  15        1.74        3.98      7.47 o 
  -3   3  15        1.05        4.04      2.53 o 
  -2   3  15        0.67        0.00      1.59 o 
  -1   3  15        4.14        2.13      1.92 o 
   0   3  15       15.43        8.95      3.23 o 
   1   3  15       10.26        7.80      2.72 o 
  -6   4  15       21.27       21.04      9.66 o 
  -5   4  15        0.76        2.58      4.11 o 
  -4   4  15        4.43        5.58      2.19 o 
  -3   4  15        2.18        3.10      2.36 o 
  -2   4  15        2.56        4.85      2.08 o 
  -1   4  15        0.38        5.19      2.72 o 
   0   4  15       11.04        9.20      3.64 o 
  -4   5  15        2.61        8.67      3.94 o 
  -3   5  15        0.03        0.00      4.10 o 
  -2   5  15        0.05        1.14      4.55 o 
  -4  -6  16        2.61       10.48      4.56 o 
  -3  -6  16        0.71        6.07      3.44 o 
  -2  -6  16        0.33        1.41      3.71 o 
  -1  -6  16        1.08        3.18      2.49 o 
  -6  -5  16        9.56       11.64      5.84 o 
  -5  -5  16        1.13        1.95      2.42 o 
  -4  -5  16        1.24        0.00      3.31 o 
  -3  -5  16        2.97        5.96      3.04 o 
  -2  -5  16        2.31        3.61      2.31 o 
  -1  -5  16        1.70        3.62      3.34 o 
  -6  -4  16        7.01        7.43      2.65 o 
  -5  -4  16       18.00       22.00     10.17 o 
  -4  -4  16        8.37        3.27      2.85 o 
  -3  -4  16        1.15        0.00      1.74 o 
  -2  -4  16        0.68        3.73      2.06 o 
  -1  -4  16        1.44        3.25      1.97 o 
   0  -4  16        4.36        1.50      2.42 o 
   1  -4  16        0.99        6.14      3.41 o 
  -7  -3  16        4.26        4.64      3.36 o 
  -6  -3  16        4.83        7.98      3.03 o 
  -5  -3  16       19.29       18.25      7.56 o 
  -4  -3  16        1.19        4.31      2.06 o 
  -3  -3  16        0.18        1.83      4.65 o 
  -2  -3  16        0.89        4.71      2.37 o 
  -1  -3  16        0.95        0.76      1.27 o 
   0  -3  16        5.78        6.46      3.01 o 
   1  -3  16        2.87        2.34      2.69 o 
  -7  -2  16       10.74        5.71      2.12 o 
  -6  -2  16        0.17        2.43      2.66 o 
  -5  -2  16        3.58        6.39      3.07 o 
  -4  -2  16        4.03        3.02      3.05 o 
  -3  -2  16       10.98       11.55      3.73 o 
  -2  -2  16        0.09        0.00      1.71 o 
  -1  -2  16        1.83        0.91      1.19 o 
   0  -2  16        5.03        2.04      1.69 o 
   1  -2  16       12.99       11.16      2.99 o 
   2  -2  16        9.66        8.02      4.73 o 
  -7  -1  16        3.55        3.30      2.32 o 
  -6  -1  16       18.63        8.97      8.83 o 
  -5  -1  16       12.79       10.32      3.19 o 
  -4  -1  16       17.08       15.39      3.52 o 
  -3  -1  16        7.59        6.77      1.87 o 
  -2  -1  16        8.73        2.79      3.03 o 
  -1  -1  16        9.74        8.52      5.98 o 
   0  -1  16        4.11        4.95      4.05 o 
   1  -1  16        0.66        1.44      2.49 o 
   2  -1  16        0.51        4.07      2.93 o 
  -7   0  16        0.32        0.00      4.19 o 
  -6   0  16       36.95       31.39     15.36 o 
  -5   0  16        4.61        5.25      1.36 o 
  -4   0  16        8.94        7.60      2.11 o 
  -3   0  16        2.60        3.13      1.79 o 
  -2   0  16       23.58       19.92      3.28 o 
  -1   0  16        0.75        0.52      2.75 o 
   0   0  16        2.42        8.56      3.22 o 
   1   0  16        0.16        3.12      1.93 o 
  -7   1  16        6.32        5.74      3.98 o 
  -6   1  16        3.88        5.63      3.26 o 
  -5   1  16       10.14        8.44      2.48 o 
  -4   1  16        7.12        5.33      1.62 o 
  -3   1  16       14.79        9.76      2.43 o 
  -2   1  16        0.47        2.99      1.77 o 
  -1   1  16        3.02        4.42      2.38 o 
   0   1  16        1.65        2.87      4.64 o 
   1   1  16        1.11        2.64      2.62 o 
  -6   2  16        4.19        7.83      3.45 o 
  -5   2  16        0.40        1.94      2.49 o 
  -4   2  16        5.70        5.68      3.51 o 
  -3   2  16        4.15        4.10      2.26 o 
  -2   2  16        2.06        5.40      1.85 o 
  -1   2  16        0.81        6.68      2.44 o 
   0   2  16        4.02        7.93      2.87 o 
   1   2  16        2.22        4.12      5.39 o 
  -6   3  16        8.77        5.21      3.17 o 
  -5   3  16        0.14        1.35      2.10 o 
  -4   3  16        2.32        0.05      2.93 o 
  -3   3  16        3.51        5.44      2.47 o 
  -2   3  16        0.03        3.29      2.08 o 
  -1   3  16        0.11        1.85      2.47 o 
   0   3  16        4.01        2.72      3.08 o 
  -4   4  16        0.75        2.76      1.67 o 
  -3   4  16        0.08        2.97      3.58 o 
  -4  -5  17        1.50        4.05      2.06 o 
  -3  -5  17        1.10        5.06      3.49 o 
  -2  -5  17        1.84        4.07      5.04 o 
  -5  -4  17        4.36        6.60      3.74 o 
  -4  -4  17        2.83        0.93      3.01 o 
  -3  -4  17        1.13        1.12      3.23 o 
  -2  -4  17        3.24        0.61      2.11 o 
  -1  -4  17        0.71        5.92      3.92 o 
  -6  -3  17       13.64        3.63      5.80 o 
  -5  -3  17        2.88        1.03      1.84 o 
  -4  -3  17        0.00        3.63      2.82 o 
  -3  -3  17        2.51        0.80      3.71 o 
  -2  -3  17        0.54        2.50      2.12 o 
  -1  -3  17        5.80        7.81      3.53 o 
   0  -3  17       11.36        9.22      6.91 o 
  -6  -2  17        5.92        6.07      2.07 o 
  -5  -2  17        2.02        3.87      2.42 o 
  -4  -2  17        0.27        0.00      2.76 o 
  -3  -2  17        5.86        5.65      2.99 o 
  -2  -2  17        2.92        5.48      3.80 o 
  -1  -2  17        0.64        1.29      1.91 o 
   0  -2  17        1.71        1.31      3.55 o 
  -6  -1  17        7.06        7.17      2.87 o 
  -5  -1  17        5.45        4.72      2.14 o 
  -4  -1  17        0.60        3.90      2.61 o 
  -3  -1  17        2.46        5.29      1.69 o 
  -2  -1  17        1.42        4.86      2.08 o 
  -1  -1  17        1.75        1.44      1.83 o 
   0  -1  17        3.33        0.80      1.93 o 
  -5   0  17        0.49        2.33      2.33 o 
  -4   0  17        8.09        5.44      1.69 o 
  -3   0  17        0.90        1.99      2.13 o 
  -2   0  17        2.71        3.11      1.62 o 
  -1   0  17        0.59        2.80      1.91 o 
   0   0  17        3.74        2.68      2.67 o 
  -6   1  17        4.24       10.35      6.64 o 
  -5   1  17        5.14        6.69      3.43 o 
  -4   1  17        3.09        1.20      3.22 o 
  -3   1  17        3.90        0.18      2.57 o 
  -2   1  17        3.92        3.16      5.03 o 
  -1   1  17        0.70        2.39      2.60 o 
   0   1  17        0.31        4.78      2.99 o 
  -5   2  17        5.10        4.51      1.92 o 
  -4   2  17        0.03        1.12      1.77 o 
  -3   2  17        0.50        1.67      1.56 o 
  -2   2  17        5.61        7.65      2.13 o 
  -1   2  17        0.18        1.23      2.67 o 
  -3  -3  18        3.23        2.41      1.83 o 
  -4  -2  18        0.44        2.09      2.62 o 
  -3  -2  18        0.51        1.81      2.03 o 
  -2  -2  18       10.06        9.16      4.31 o 
  -4  -1  18       11.29        5.23      2.32 o 
  -3  -1  18        1.16        2.47      2.71 o 
  -2  -1  18        0.51        1.91      3.68 o 
  -4   0  18        0.10        2.86      1.50 o 
  -3   0  18        1.57        8.08      4.64 o 
                                                 
